# Supplementary material for: Integrative Analysis of Transcriptomic Profiles and Physiological Responses Provide New Insights into Drought Stress Tolerance in Oil Palm (Elaeis guineensis Jacq.)
Source: Int J Mol Sci. 2024 Aug 12;25(16):8761. doi: 10.3390/ijms25168761 (PMC11354634; doi:10.3390/ijms25168761)
Supplement: Supplementary file 1 [file ijms-25-08761-s001.zip › Table S1.xlsx]

## Sheet: Samples_DS
SAMPLE	DESCRIPTION	ORGANISM	CULTIVAR	TISSUE
1	CONTROL_40_IRHO2501_biological replicate 1	Elaeis guineensis	IRHO 2501	LEAVES
2	CONTROL_40_IRHO2501_biological replicate 2	Elaeis guineensis	IRHO 2501	LEAVES
3	CONTROL_40_IRHO2501_biological replicate 3	Elaeis guineensis	IRHO 2501	LEAVES
4	CONTROL_70_IRHO2501_biological replicate 1	Elaeis guineensis	IRHO 2501	LEAVES
5	CONTROL_70_IRHO2501_biological replicate 2	Elaeis guineensis	IRHO 2501	LEAVES
6	CONTROL_70_IRHO2501_biological replicate 3	Elaeis guineensis	IRHO 2501	LEAVES
7	CONTROL_40_IRHO7001_biological replicate 1	Elaeis guineensis	IRHO 7001	LEAVES
8	CONTROL_40_IRHO7001_biological replicate 2	Elaeis guineensis	IRHO 7001	LEAVES
9	CONTROL_40_IRHO7001_biological replicate 3	Elaeis guineensis	IRHO 7001	LEAVES
10	CONTROL_70_IRHO7001_biological replicate 1	Elaeis guineensis	IRHO 7001	LEAVES
11	CONTROL_70_IRHO7001_biological replicate 2	Elaeis guineensis	IRHO 7001	LEAVES
12	CONTROL_70_IRHO7001_biological replicate 3	Elaeis guineensis	IRHO 7001	LEAVES
13	DS_TREATMENT_40_IRHO2501_biological replicate 1	Elaeis guineensis	IRHO 2501	LEAVES
14	DS_TREATMENT_40_IRHO2501_biological replicate 2	Elaeis guineensis	IRHO 2501	LEAVES
15	DS_TREATMENT_40_IRHO2501_biological replicate 3	Elaeis guineensis	IRHO 2501	LEAVES
16	DS_TREATMENT_70_IRHO2501_biological replicate 1	Elaeis guineensis	IRHO 2501	LEAVES
17	DS_TREATMENT_70_IRHO2501_biological replicate 2	Elaeis guineensis	IRHO 2501	LEAVES
18	DS_TREATMENT_70_IRHO2501_biological replicate 3	Elaeis guineensis	IRHO 2501	LEAVES
19	DS_TREATMENT_40_IRHO7001_biological replicate 1	Elaeis guineensis	IRHO 7001	LEAVES
20	DS_TREATMENT_40_IRHO7001_biological replicate 2	Elaeis guineensis	IRHO 7001	LEAVES
21	DS_TREATMENT_40_IRHO7001_biological replicate 3	Elaeis guineensis	IRHO 7001	LEAVES
22	DS_TREATMENT_70_IRHO7001_biological replicate 1	Elaeis guineensis	IRHO 7001	LEAVES
23	DS_TREATMENT_70_IRHO7001_biological replicate 2	Elaeis guineensis	IRHO 7001	LEAVES
24	DS_TREATMENT_70_IRHO7001_biological replicate 3	Elaeis guineensis	IRHO 7001	LEAVES
