# Supplementary material for: Integrative Analysis of Transcriptomic Profiles and Physiological Responses Provide New Insights into Drought Stress Tolerance in Oil Palm (Elaeis guineensis Jacq.)
Source: Int J Mol Sci. 2024 Aug 12;25(16):8761. doi: 10.3390/ijms25168761 (PMC11354634; doi:10.3390/ijms25168761)
Supplement: Supplementary file 1 [file ijms-25-08761-s001.zip › Table S2.xlsx]

## Sheet: Hoja1
GenID_	Annotation	IRHO_2501_DH40vCT40__Padj	IRHO_2501_DH40vCT40__FC	IRHO_2501_DH70vCT70__Padj	IRHO_2501_DH70vCT70__FC	IRHO_7001_DH40vCT40__Padj	IRHO_7001_DH40vCT40__FC	IRHO_7001_DH70vCT70__Padj	IRHO_7001_DH70vCT70__FC
EG01_08G003770	zingipain-2-like / RCOM_1043080 /	0.751153	-0.656194	0.502403	1.47759	0.0026899	-2.67844	NA	-2.47317
EG01_U03G022860	zingipain-2-like / POPTR_0013s12260g / complete	0.584612	-1.13095	0.840756	0.675009	0.0142973	-2.25805	NA	-2.72312
EG01_U02G033720	zinc finger protein ZAT11-like / VIT_06s0004g04180 /	0.891652	-0.332292	0.00804632	4.61178	0.412714	-0.674108	NA	1.1102
EG01_12G002380	zinc finger protein ZAT11 / unknown_gene / complete	0.0354241	2.77721	0.0423757	2.94346	0.225475	1.0116	0.922974	-0.305278
EG01_10G010530	zinc finger protein CONSTANS-LIKE 1-like / unknown_gene / complete	0.00285705	4.38819	0.987779	-0.0940693	0.283382	1.0823	0.87809	0.535855
EG01_16G006700	zinc finger protein 7-like	0.470921	-0.448943	0.918855	-0.136414	1.2224e-09	-2.03795	0.750028	-0.336342
EG01_01G002650	zinc finger CCCH domain-containing protein 2-like	0.0617878	2.8292	0.615877	-1.48139	0.147694	1.5462	NA	2.10733
EG01_10G005820	zinc finger CCCH domain-containing protein 18-like isoform X1	0.567868	-0.631528	0.347866	-1.30558	3.25914e-12	-4.7478	NA	-2.10898
EG01_02G006950	zinc finger A20 and AN1 domain-containing stress-associated protein 1-like / Csa_7G428830 /	0.870908	-0.294475	0.0616374	2.30246	0.62473	-0.357302	0.763557	0.671914
EG01_02G014120	xyloglucan endotransglucosylase/hydrolase protein 22-like / XET1 / modules	0.586097	-0.91976	0.00582622	3.46933	0.201878	1.02027	NA	2.12385
EG01_U02G019660	xyloglucan endotransglucosylase/hydrolase protein 22-like / XET1 / complete	0.694694	0.793242	0.00195101	4.75686	0.81323	0.207411	NA	0.0868661
EG01_U03G020260	xyloglucan endotransglucosylase/hydrolase protein 22-like / AoXET2 / complete	0.929354	-0.160227	0.0613201	2.36058	0.472811	0.518538	0.759008	0.701866
EG01_U02G031830	Xyloglucan endotransglucosylase/hydrolase protein 14	0.968393	0.0622996	0.00791648	2.63926	0.127431	0.9228	NA	0.177814
EG01_04G005630	WRKY transcription factor 79 / WRKY27 / complete	0.0118014	2.77828	0.53159	1.24386	0.34614	0.675532	NA	-0.915326
EG01_02G013120	WRKY transcription factor 79 / WRKY27 / complete	0.0383323	3.77676	0.665982	1.45204	0.353567	1.05996	NA	-0.836018
EG01_08G020150	WD repeat-containing protein tag-125-like / MA4_8L21.40 /	0.00907296	2.29685	0.871922	0.369088	0.182647	-0.740678	NA	0.166235
EG01_04G026400	WAT1-related protein At5g64700-like / BRADI_2g40640 /	NA	-0.8419	NA	-0.186037	0.0124115	-2.40172	NA	-0.654593
EG01_U02G001700	WAT1-related protein At5g07050-like	0.610009	-0.483302	0.930159	-0.176557	6.63646e-10	-2.95303	0.930979	-0.159819
EG01_06G008380	WAT1-related protein At1g21890-like / unknown_gene / complete	0.030658	-3.8697	0.766468	-0.897023	0.000643964	-3.59893	NA	0.298261
EG01_U02G012520	wall-associated receptor kinase 3-like	0.537979	-0.470375	0.627586	-0.531558	7.64554e-08	-2.14749	NA	0.614677
EG01_13G003190	wall-associated receptor kinase 2-like	0.761113	-0.340144	0.709401	0.63083	5.82095e-08	-2.89607	NA	-0.906752
EG01_04G004890	VQ motif-containing protein / TCM_036879 / complete	0.00553831	2.20685	0.00189292	2.53035	0.00194825	1.3472	NA	1.49941
EG01_02G000660	vacuolar cation/proton exchanger 1a-like isoform X3 / POPTR_0006s10080g / complete	0.918161	-0.168126	0.983573	-0.0741044	0.00142211	-2.07199	0.346111	-1.31485
EG01_06G005730	vacuolar cation/proton exchanger 1a-like isoform X1 / RCOM_0643910 /	0.601117	1.55454	0.805731	-1.12686	0.00644522	-3.45639	NA	-1.07175
EG01_U01G000020	vacuolar cation/proton exchanger 1a-like / PGSC0003DMG400011787 / complete	NA	-0.880108	NA	0.566701	0.000497929	-3.8151	NA	-2.63235
EG01_U03G001100	uroporphyrinogen-III C-methyltransferase / BnaA04g10650D / complete	0.551073	0.91096	0.760284	-0.722454	0.00447121	-2.17992	0.802145	0.614515
EG01_U01G011860	UPF0481 protein At3g47200-like%2C partial / ZEAMMB73_753715 / complete	0.0858935	2.28	0.76892	1.16081	0.0333593	-1.76781	NA	-2.15545
EG01_04G006940	UPF0481 protein At3g47200-like / BnaC04g08860D / complete	0.00265686	6.82322	0.289759	3.89706	0.224583	1.81558	NA	-2.21324
EG01_U03G002130	UDP-glycosyltransferase 74E2-like / SA-GTase / complete	NA	-0.0704868	0.361347	-1.69212	5.76757e-05	-3.34718	NA	-1.35928
EG01_06G008630	UDP-glucuronate:xylan alpha-glucuronosyltransferase 2 / CISIN_1g007705mg / complete	NA	-0.953921	NA	-0.422673	0.0110718	-4.78845	NA	-0.433585
EG01_06G012920	UDP-D-xylose:L-fucose alpha-1%2C3-D-xylosyltransferase MGP4-like / TCM_005230 /	0.95771	-0.14864	0.940703	-0.36056	0.000512257	-4.0879	NA	-0.40877
EG01_01G015700	U-box domain-containing protein 21-like / unknown_gene / complete	0.903146	-0.284231	0.0352767	3.22536	0.859936	0.162424	0.478299	1.56849
EG01_15G013470	U-box domain-containing protein 16-like / OsJ_18921 / complete	0.770746	-0.361238	0.018325	2.13348	0.606668	0.276669	0.7342	0.56671
EG01_U02G023110	ubiquitin-like modifier-activating enzyme 5 / JCGZ_11291 / fragment	0.425255	-0.747193	0.0294103	2.00274	0.113627	-0.80498	NA	0.436765
EG01_13G007760	ubiquitin carboxyl-terminal hydrolase 21-like isoform X2 / unknown_gene / fragment	NA	2.13587	NA	0.757847	0.00441555	4.35995	NA	-1.259
EG01_03G001640	two-component response regulator-like PRR37 isoform X1	0.0491415	-0.937347	0.0149818	1.14199	1.045e-11	-2.04758	0.665556	0.355596
EG01_U01G024320	two-component response regulator-like APRR9 isoform X3 / VIT_15s0048g02540 /	NA	0.414538	0.9865	-0.0955792	0.00146312	-3.12576	NA	-3.35585
EG01_15G011160	two-component response regulator ARR8-like / TCM_024355 / complete	0.0131683	2.23756	0.564728	0.887558	0.501412	-0.401278	0.973719	0.092615
EG01_05G004530	two-component response regulator ARR3-like / Sb06g022960 /	0.0323848	1.79924	0.0264783	2.11684	0.831949	0.113039	NA	0.245452
EG01_U02G005650	two-component response regulator ARR12-like / VIT_11s0206g00060 /	0.0306172	2.05983	0.833731	0.454583	0.00976063	1.58739	0.940552	-0.190353
EG01_15G012720	transmembrane protein 56-B-like / SETIT_002585mg / complete	NA	-1.02592	NA	-0.117571	0.0186265	-2.92167	NA	-2.037
EG01_01G015470	transmembrane protein 45A / unknown_gene / complete	0.488921	-0.770054	0.162755	-1.48879	0.000683542	-2.00526	NA	-0.523636
EG01_16G003400	transcription repressor MYB6-like	0.214082	-0.958099	0.200925	-1.27187	5.40225e-08	-2.81888	NA	-1.74649
EG01_U01G013690	transcription initiation factor TFIID subunit 14b isoform X1 / unknown_gene / fragment	0.838779	-0.276861	0.0581377	2.11867	0.547085	-0.33001	NA	0.113478
EG01_15G002770	transcription factor WER-like / TCM_029121 / complete	0.00285376	2.20278	0.882782	0.298982	0.0245214	1.12768	0.966036	0.0987575
EG01_U03G010040	transcription factor TT2-like / TT2-2 / complete	0.0286282	2.19574	0.52325	1.19177	0.346111	0.612318	NA	0.288556
EG01_02G008010	transcription factor TT2-like / Myb14 / fragment	0.0029182	4.09198	0.697464	1.30822	0.17435	1.25947	NA	-0.142331
EG01_U03G018660	transcription factor MYC4-like / unknown_gene / complete	NA	0.658901	0.0589759	3.10596	0.170498	1.04721	NA	1.58304
EG01_U03G018660	transcription factor MYC4-like	NA	0.658901	0.0589759	3.10596	0.170498	1.04721	NA	1.58304
EG01_02G008180	transcription factor MYB44-like / SREBP / complete	0.15191	1.39685	0.0332467	2.03935	0.982392	-0.0129841	0.827116	0.433568
EG01_08G012370	transcription factor MYB3-like / AMTR_s00003p00271440 /	0.00285376	2.16648	0.638059	0.706824	0.0559446	0.948682	NA	0.156022
EG01_12G012990	transcription factor LAF1-like isoform X1	9.6675e-05	2.58428	0.813515	-0.372112	0.14934	-0.67054	0.995386	-0.0138623
EG01_04G016380	transcription factor bHLH78-like isoform X1	0.0132526	-1.77088	0.230994	-1.19337	8.7189e-10	-3.04433	0.148891	-1.48327
EG01_04G009370	transcription factor bHLH35-like isoform X1 / GLYMA_15G166800 /	0.0166176	3.33273	0.0279437	3.6093	0.389859	-0.748207	NA	-0.786487
EG01_U01G019690	thaumatin-like protein 1b	0.399101	0.816767	2.0958e-05	3.18103	0.849852	-0.0890185	0.104191	1.43775
EG01_U01G016100	thaumatin-like protein / VIT_02s0025g04230 /	NA	-1.29389	0.727383	1.34434	0.00882678	-3.32213	NA	-0.858053
EG01_U01G014830	sugar transporter ERD6-like 16 / VIT_05s0020g02170 /	NA	-0.159147	0.654032	-1.35179	0.00307898	-2.67839	NA	0.751003
EG01_U03G019560	Sugar isomerase domain-containing family protein / JCGZ_17678 / complete	0.531595	-0.760976	0.0237535	2.2727	0.0677663	1.14583	0.683634	-0.716856
EG01_U03G005930	sucrose synthase 2-like isoform X2 / Sus1 / complete	0.0619174	-2.08638	0.492828	-1.27897	1.70219e-05	-3.49286	NA	-0.0817334
EG01_08G004270	S-type anion channel SLAH2-like / VIT_16s0050g01860 /	NA	2.46277	0.484043	-1.93059	0.00857958	2.49969	NA	0.187847
EG01_04G018580	stromal 70 kDa heat shock-related protein%2C chloroplastic	0.45593	0.629696	0.542606	0.776509	5.58922e-07	2.27745	NA	0.242503
EG01_04G018570	stromal 70 kDa heat shock-related protein%2C chloroplastic	0.285573	0.654887	0.0565675	1.15428	4.43139e-11	2.30075	0.528516	0.585547
EG01_U03G015460	sphinganine C(4)-monooxygenase 2-like / B456_008G181300 /	0.22422	1.96172	0.605883	-1.05509	0.000680641	-2.67168	NA	-0.883887
EG01_U02G019140	S-norcoclaurine synthase 1-like / unknown_gene / fragment	0.142903	1.63625	0.0184101	2.69192	0.000934498	-4.11634	NA	0.389433
EG01_06G009040	small heat shock protein%2C chloroplastic-like isoform X1 / TCM_015982 / fragment	0.239328	1.68712	0.052252	2.82701	1.02396e-05	3.45408	NA	0.453559
EG01_11G013280	small heat shock protein%2C chloroplastic-like / HSP21 / complete	0.0347762	2.46458	0.000124452	4.13848	1.95315e-06	3.73782	NA	1.76868
EG01_11G013310	small heat shock protein%2C chloroplastic-like / HSP21 / complete	0.002053	3.94433	5.98656e-05	4.67849	2.87589e-11	5.85703	0.219774	2.14314
EG01_11G013300	small heat shock protein%2C chloroplastic-like	0.133807	1.70058	5.65538e-05	3.67582	1.0698e-08	3.94986	0.248055	1.60723
EG01_11G013310	small heat shock protein%2C chloroplastic-like	0.002053	3.94433	5.98656e-05	4.67849	2.87589e-11	5.85703	0.219774	2.14314
EG01_U02G029300	S-linalool synthase-like / EUGRSUZ_D00671 / missing_functional_completeness	0.0273315	4.75316	0.361347	3.19003	0.544231	-0.785269	NA	-1.33845
EG01_13G010660	short-chain dehydrogenase TIC 32%2C chloroplastic-like / VIT_02s0025g02190 /	0.939698	-0.180152	0.603324	-1.30675	0.0097101	-2.42134	NA	0.187755
EG01_15G003080	serine/threonine-protein phosphatase PP1-like / pco089222 / complete	0.549697	0.667339	0.462458	-1.02847	0.000740637	-2.04878	NA	-0.387988
EG01_04G018550	serine/threonine-protein phosphatase 6 regulatory ankyrin repeat subunit B / VIT_01s0010g02480 /	0.754752	0.463351	0.56298	1.1706	0.00106214	2.18792	NA	-0.214466
EG01_04G028160	serine/threonine-protein kinase-like protein CCR4 / unknown_gene / complete	0.429073	-0.712064	0.0133908	2.37517	0.879207	-0.0696298	NA	0.256693
EG01_U02G004120	serine/threonine-protein kinase SAPK3-like / RCOM_0855720 /	0.000215648	2.58985	0.39802	1.0775	0.00183339	1.57389	NA	0.343158
EG01_U01G037640	serine/threonine-protein kinase D6PK-like / unknown_gene / fragment	0.856202	0.189812	0.0189243	2.16632	0.000647516	1.60472	NA	1.06277
EG01_02G007820	serine/threonine-protein kinase At5g01020-like / L484_027394 / complete	0.670559	0.420362	0.831864	0.346971	0.023612	-1.05552	0.0108714	-2.10658
EG01_15G002940	serine/threonine-protein kinase At5g01020-like / BVRB_001370 /	0.547211	-0.338481	0.19382	-0.765785	0.143249	-0.440988	0.00202028	-2.34132
EG01_15G000510	serine carboxypeptidase-like 40 isoform X3 / OsJ_11093 / fragment	0.0811318	3.31107	0.926801	0.463466	0.444325	0.891762	0.832879	-0.82169
EG01_U02G007590	serine carboxypeptidase-like 12 isoform X2 / BRADI_4g21570 /	0.060351	2.25204	0.782774	0.72303	0.000516178	2.79621	NA	1.40714
EG01_U03G006410	senescence-induced receptor-like serine/threonine-protein kinase / unknown_gene / fragment	NA	-2.06026	NA	-1.39974	0.00214437	-3.53434	NA	-1.98542
EG01_02G002120	salutaridinol 7-O-acetyltransferase-like / MTR_3g086020 /	0.894077	0.228607	0.0330212	2.4637	0.0651955	-1.15419	NA	0.0352713
EG01_U02G032110	SAC3 family protein B OS%3DArabidopsis thaliana GN%3DSAC3B PE%3D1 SV%3D1 / Vigan.05G075000 /	NA	-0.322714	NA	1.802	0.0163589	2.08733	NA	0.713144
EG01_14G007070	Rust resistance kinase Lr10 OS%3DTriticum aestivum GN%3DLRK10 PE%3D2 SV%3D1 / POPTR_0010s13100g / fragment	0.858415	0.323139	0.969916	-0.144372	0.00131554	-2.35318	NA	-1.5284
EG01_06G007650	Rust resistance kinase Lr10 OS%3DTriticum aestivum GN%3DLRK10 PE%3D2 SV%3D1 / Os01g0137400 /	NA	0.733722	NA	0.246522	0.0124108	-2.32552	NA	-0.467947
EG01_U03G007550	ruBisCO large subunit-binding protein subunit alpha-like isoform X1 / ZOSMA_2G01140 /	0.936364	0.0992275	0.00903652	3.22011	0.0961956	0.817034	NA	0.971588
EG01_U01G008150	RING-H2 finger protein ATL2-like / TCM_021249 / fragment	0.793487	0.554481	0.0966654	2.75776	0.710444	0.337054	NA	1.32087
EG01_10G010020	rho guanine nucleotide exchange factor 8 / unknown_gene / fragment	0.528676	-0.972281	0.3878	-1.71549	0.00356224	-2.41199	NA	0.119662
EG01_06G007730	reticulon-like protein B2 / SETIT_023195mg / complete	NA	-0.176463	NA	-0.558257	0.0167826	-2.8584	NA	0.61719
EG01_10G001310	remorin-like / MA4_112I10.54 / complete	NA	4.13876	0.813085	1.02774	0.00367009	3.43163	NA	0.0495213
EG01_U02G028620	Remorin-3 protein / JCGZ_04658 / complete	NA	0.651357	NA	1.81103	0.00213403	3.28692	NA	-0.0541573
EG01_U02G031170	receptor-like serine/threonine-protein kinase SD1-8 / VIT_00s0353g00060 /	0.46913	-0.764554	0.753391	-0.584486	0.000304013	-2.0083	NA	-1.19548
EG01_U03G006300	receptor-like protein 12 / PRUPE_ppa014796mg / fragment	0.838281	-0.347993	0.939141	0.263936	0.00158519	-2.4832	NA	-1.54615
EG01_04G001930	rab-like protein 6	0.640199	0.326669	0.645649	-0.429511	1.18774e-09	-2.05925	0.678249	0.387309
EG01_03G004790	rab9 effector protein with kelch motifs-like isoform X1 / Sb03g012440 /	0.0393598	2.05768	0.854933	0.460624	0.0925349	1.11557	NA	0.664683
EG01_04G007000	Putative: CAP-Gly domain-containing linker protein 1 / SETIT_014329mg / fragment	0.0723514	2.39667	0.354763	2.32169	0.000853414	2.7312	NA	2.05368
EG01_08G000700	Putative: 2-oxoglutarate-dependent dioxygenase AOP2-like / Ox1 / fragment	0.648744	-0.505502	0.627022	-0.766296	0.00064978	-2.24507	NA	0.272422
EG01_U01G032130	Putative WRKY transcription factor 70 / /	0.0343144	2.00865	0.83917	-0.448193	0.190062	-0.818924	NA	-3.11251
EG01_12G005280	Putative WRKY transcription factor 70 / /	0.00081395	2.58865	0.00780359	2.24273	0.455821	0.394582	0.483821	-0.907196
EG01_15G013120	Putative WRKY transcription factor 67 / RCOM_0689800 /	0.0199957	4.19411	0.723617	1.2531	0.15328	1.64055	NA	-0.57099
EG01_10G012390	Putative WRKY transcription factor 53 / GSCOC_T00020023001 / complete	0.729995	-0.709331	0.0338896	3.17112	0.559102	-0.534896	NA	0.311196
EG01_06G001270	Putative WRKY transcription factor 51 isoform X2 / unknown_gene / complete	0.00420144	2.85332	0.225837	1.79384	1.45209e-09	4.43304	NA	0.721214
EG01_08G000790	Putative strigolactone esterase D14 homolog / VIT_11s0016g04270 /	0.0726132	-3.17395	0.902415	0.440584	4.02641e-08	-4.81117	NA	1.42296
EG01_12G015060	Putative serine/threonine-protein kinase-like protein CCR3 / ZOSMA_28G00270 /	0.559722	0.717233	0.0150053	2.34727	0.437405	0.483481	0.905211	0.264168
EG01_U01G036500	Putative serine/threonine-protein kinase WNK11 / GLYMA_18G081500 /	0.0429274	1.55104	0.00016527	2.84659	0.782066	0.121796	NA	0.626129
EG01_U02G008180	Putative receptor-like protein kinase At1g67000 / /	0.70665	-0.531634	0.917541	0.28535	0.00296832	-2.03977	NA	-0.883178
EG01_14G007080	Putative receptor-like protein kinase At1g67000 / /	NA	0.228077	0.743803	1.061	0.000641061	-3.29974	NA	-1.92731
EG01_U02G009020	Putative protein phosphatase 2C 77 isoform X2 / RCOM_0741970 /	NA	-0.632127	NA	-0.678696	0.0168175	-2.91958	NA	-1.5632
EG01_14G002750	Putative protein phosphatase 2C 75 isoform X1 / unknown_gene / complete	0.00187424	3.42964	0.957024	0.190645	0.0330606	1.58449	NA	0.725637
EG01_03G002490	Putative protein phosphatase 2C 32 / JCGZ_17396 / complete	0.929203	0.204878	0.0402254	3.64913	0.561912	-0.514239	NA	0.251972
EG01_12G010820	Putative protein / SETIT_030934mg / complete	0.0127326	1.96123	0.00388065	2.22037	6.74397e-07	2.55746	0.988131	-0.0387351
EG01_02G008860	Putative ovule protein / B456_004G275000 /	NA	-0.349083	0.899682	0.454979	0.00197938	-2.39698	NA	-1.16878
EG01_04G010720	Putative Os06g0653700 protein / Os06g0653700 /	NA	-0.144926	NA	0.168594	0.00145123	-3.15581	NA	-3.07464
EG01_13G009300	Putative LRR receptor-like serine/threonine-protein kinase At3g47570 / /	0.742829	-0.467459	0.432448	1.35183	0.000240605	-2.36297	NA	0.14692
EG01_01G002490	Putative F-box protein At4g22030	0.88412	-0.196172	0.0615672	2.01399	0.0410793	-1.1059	NA	-0.592899
EG01_15G000370	Putative expressed protein / BN340_97 / complete	0.832333	0.270556	0.00107336	2.58209	0.711428	0.19722	0.982795	-0.0590766
EG01_11G008230	Putative Expressed protein	0.897558	-0.10908	0.581624	0.481534	1.75697e-10	-2.02505	0.9034	-0.135508
EG01_U02G031670	Putative disease resistance protein RGA3 / rga087 / fragment	0.952824	0.0847898	0.908206	0.306003	3.87917e-05	-2.58182	NA	-0.869566
EG01_02G003310	Putative calcium-binding protein CML41 / L484_021227 / complete	0.740042	-0.643135	0.676856	-1.66942	0.00359943	-2.3427	NA	-0.349673
EG01_06G009230	pumilio domain-containing protein C6G9.14-like / B456_002G012800 /	0.655071	-0.593041	0.0389135	-2.48723	0.900514	-0.0838477	NA	0.893058
EG01_01G004450	protein trichome birefringence-like 39	0.144553	-1.13705	0.939141	-0.158877	1.34874e-11	-3.46717	0.00806288	-2.52677
EG01_12G014380	protein trichome birefringence-like 33 / EUGRSUZ_J00171 / complete	NA	-1.5945	0.798461	-0.811061	0.0167555	-2.44541	NA	-0.501291
EG01_10G006190	protein TRANSPARENT TESTA 12-like / BRADI_1g15680 /	NA	0.326837	NA	-0.915077	0.0104877	-2.26904	NA	-0.553748
EG01_07G000920	protein TIFY 9 / POPTR_0003s16350g / complete	NA	1.26747	0.98389	0.137963	0.0123519	-3.01743	NA	0.268849
EG01_10G000710	protein SULFUR DEFICIENCY-INDUCED 1-like / SETIT_022812mg / complete	0.865324	-0.416308	0.704439	-1.10473	0.0170299	-2.50233	NA	-0.152216
EG01_06G007550	Protein SAR DEFICIENT 1 OS%3DArabidopsis thaliana GN%3DSARD1 PE%3D1 SV%3D1 / CICLE_v10019990mg / complete	0.725842	1.06511	0.0383137	4.71471	0.853638	0.217587	NA	2.82445
EG01_01G009490	Protein SAR DEFICIENT 1 OS%3DArabidopsis thaliana GN%3DSARD1 PE%3D1 SV%3D1	0.15191	1.6958	0.0626542	2.29117	0.688406	0.261895	NA	-0.109124
EG01_12G016680	protein REVEILLE 8-like / VIT_08s0040g03220 /	NA	-1.75868	NA	0.36164	0.00190965	-2.53063	NA	0.180906
EG01_U02G009880	protein RADIALIS-like 3 / MTR_3g116720 /	0.00384629	-3.72615	0.983573	-0.101552	0.000659345	-3.00621	0.24568	-2.11261
EG01_08G008160	protein RADIALIS-like 3 / MTR_3g116720 /	0.0086223	-2.75866	0.877699	-0.410211	0.000686631	-2.39354	0.347314	-1.42511
EG01_08G008150	protein RADIALIS-like 1	4.03401e-05	-2.96576	0.64455	-0.679135	4.5031e-12	-3.74082	0.233365	-1.29299
EG01_03G000840	Protein phosphatase 2C 35 OS%3DOryza sativa subsp. japonica GN%3DXB15 PE%3D1 SV%3D1 / VIT_06s0004g04600 /	0.89649	0.256644	0.0777908	2.34923	0.577906	0.382322	NA	1.43465
EG01_U02G025610	Protein phosphatase 2C 3 OS%3DArabidopsis thaliana GN%3DAIP1 PE%3D1 SV%3D1 / MTR_3g068200 /	0.000369201	3.46402	0.856526	0.459527	0.464138	0.507788	0.978739	-0.0903499
EG01_08G017690	protein PHLOEM PROTEIN 2-LIKE A1-like	9.72506e-06	2.8483	0.800686	0.323639	0.651482	-0.173188	0.376899	0.746648
EG01_15G007800	protein PHLOEM PROTEIN 2-LIKE A1 / AALP_AA7G024200 /	0.0416432	2.67007	0.186575	2.10483	0.244154	-0.971943	0.382858	-1.59138
EG01_15G001490	protein ODORANT1-like / B456_008G060100 /	0.556933	-0.55964	0.4951	-0.827608	5.61693e-05	-2.01929	0.165859	-1.40156
EG01_15G015540	protein NRT1/ PTR FAMILY 8.1-like / unknown_gene / fragment	0.253749	1.78422	0.800686	0.680477	8.83383e-05	-3.14761	NA	-0.653798
EG01_12G005590	protein LURP-one-related 5-like / 26N20_90 /	NA	-1.92512	NA	-0.105216	0.00243012	-3.08115	NA	-0.242622
EG01_12G013990	protein LURP-one-related 10-like / GSCOC_T00023247001 / complete	0.980525	-0.0416443	0.997958	0.0146169	5.5502e-06	-2.63378	NA	0.338844
EG01_04G021600	Protein LITTLE ZIPPER 4 OS%3DArabidopsis thaliana GN%3DZPR4 PE%3D1 SV%3D1 /	NA	0.781611	NA	1.56587	0.00137802	3.21866	NA	0.577581
EG01_U03G026480	protein EXORDIUM-like / OsI_09000 /	0.51687	-1.33609	0.0577048	3.43517	0.772774	0.300889	NA	0.463146
EG01_09G010480	protein EXORDIUM-like / BRADI_3g58620 /	0.433188	-1.59245	0.0510781	3.57642	0.629121	0.526025	0.949168	0.294827
EG01_09G010470	protein EXORDIUM-like / BRADI_3g58620 /	0.436109	-1.49931	0.0216206	3.90498	0.537459	0.630724	NA	-0.282011
EG01_13G005110	protein BPS1%2C chloroplastic-like / VITISV_016086 / complete	0.949655	-0.118876	0.0116106	2.85671	0.627201	0.3625	0.785102	0.645157
EG01_04G015030	protein ASPARTIC PROTEASE IN GUARD CELL 1-like / VIT_04s0008g07110 /	0.47011	-0.974082	0.999878	0.00366452	0.00241727	-2.23278	NA	0.788876
EG01_01G006930	protein ASPARTIC PROTEASE IN GUARD CELL 1-like	0.582778	-0.509221	0.000606305	2.44565	0.958828	0.0231587	NA	0.530103
EG01_U02G008230	premnaspirodiene oxygenase-like / Hacyp71D / complete	NA	-1.08229	NA	0.234808	0.00190096	-5.26788	NA	-2.7767
EG01_U02G013370	premnaspirodiene oxygenase-like / Hacyp71D / complete	NA	0.595175	0.475539	-2.30336	1.68745e-05	-7.12454	NA	-2.19216
EG01_U03G022050	polyphenol oxidase%2C chloroplastic-like / PPO2 / complete	NA	0.108889	NA	0.688613	0.0118707	3.82484	NA	1.07419
EG01_U02G002960	polyphenol oxidase%2C chloroplastic-like / PPO2 / complete	0.00285376	2.41174	0.488761	0.99784	0.184157	0.719844	NA	-0.0918519
EG01_12G012580	polygalacturonase At1g48100-like / B456_007G120000 /	NA	-1.36831	NA	1.10135	0.00153522	-5.1563	NA	0.374104
EG01_11G013740	polyamine transporter RMV1 / SETIT_016864mg / fragment	NA	-1.5616	0.0435657	4.37017	0.632889	0.367152	NA	0.172021
EG01_08G000410	Plant/F18B13-26 protein / MTR_4g011060 /	0.0404798	2.04824	0.938619	-0.21038	0.785535	0.169263	NA	-0.158651
EG01_07G009760	phytosulfokines-like	0.603484	-0.37778	0.998974	-0.00499553	9.33318e-12	-2.52177	NA	0.579501
EG01_12G001740	photosystem II protein K (chloroplast) / psbK / complete	0.0650242	-3.27933	0.6511	-1.40199	0.261614	-1.28438	NA	2.30824
EG01_08G017700	Phloem protein 2 / Ccrd_018567 / complete	0.000131927	2.50319	0.863335	-0.262278	0.206756	-0.526897	0.860101	0.251034
EG01_11G000210	peroxygenase-like / VIT_05s0049g01780 /	0.000772621	3.55094	0.794374	0.641453	0.0420224	1.46707	0.383825	1.38318
EG01_13G008020	peroxidase 20	0.0666797	-1.26291	0.906102	-0.230069	1.78871e-06	-2.1782	NA	-0.550524
EG01_15G008100	pentatricopeptide repeat-containing protein At5g39980%2Cchloroplastic-like / PHYPADRAFT_199299 / complete	0.211136	1.37505	0.134023	2.42654	0.00304842	2.08642	NA	1.04406
EG01_04G014880	pentatricopeptide repeat-containing protein At4g21065-like / VIT_12s0035g00250 /	0.357872	0.887993	0.983573	0.070069	0.000452679	2.01521	NA	0.0574882
EG01_08G024020	Pentatricopeptide repeat-containing protein At4g16470 OS%3DArabidopsis thaliana GN%3DPCMP-E12	NA	1.38523	NA	0.716736	0.0160163	2.78105	NA	0.0340684
EG01_13G008530	pentatricopeptide repeat-containing protein At2g13600-like / VIT_02s0025g00220 /	NA	1.47595	0.943888	-0.277098	0.0159195	2.03449	NA	1.61119
EG01_16G002370	pentatricopeptide repeat-containing protein At1g74600%2Cchloroplastic / VIT_17s0000g06100 /	0.0933717	1.13677	0.928351	-0.181003	3.68559e-06	2.04305	NA	0.0146819
EG01_U03G018310	pentatricopeptide repeat-containing protein At1g06145-like / VIT_19s0014g02140 /	NA	0.494579	0.843329	0.670746	0.0104722	2.20453	NA	0.602999
EG01_13G002180	pentatricopeptide repeat-containing protein At1g06145-like / VIT_19s0014g02140 /	NA	0.49549	0.880954	0.55705	0.0128455	2.15905	NA	0.405206
EG01_06G005190	pectinesterase-like / VIT_16s0098g01900 /	NA	0.0461976	NA	-0.237309	0.000638531	3.59172	NA	1.75747
EG01_15G003450	pectinesterase-like / VIT_05s0062g01160 /	NA	1.17545	0.997978	0.0292739	0.00318422	-4.57434	NA	-2.0072
EG01_01G013160	Pectinesterase / TCM_037444 / complete	0.582405	-0.71244	0.747553	-0.726255	0.000121921	-3.10114	NA	-2.36407
EG01_U03G016110	pathogenesis-related protein PR-1 type-like / unknown_gene / complete	0.909623	-0.256807	0.899682	0.391307	0.00749733	-2.39032	NA	0.525263
EG01_U02G031540	pathogenesis-related protein 1-like / PR1-3 / complete	0.20143	-1.86455	0.855788	0.57226	0.000586041	-2.83967	NA	0.0464814
EG01_04G001960	pathogenesis-related protein 1-like / POPTR_0004s03290g / complete	0.909367	-0.374621	0.990241	-0.0979822	0.00397324	-3.67333	NA	-3.72403
EG01_10G004590	patatin-like protein 3 / VIT_10s0092g00150 /	0.0905335	2.81459	0.999614	0.0115729	0.260536	1.22383	NA	0.333282
EG01_16G003630	Os12g0544600 protein (Fragment) / Os12g0544600 /	NA	-0.026249	0.0655401	-2.76473	0.75565	-0.237698	NA	0.366333
EG01_U03G022080	Os11g0568800 protein / BN340_95 / fragment	NA	-0.696697	0.723617	-1.10943	0.0178732	-2.48013	NA	0.656815
EG01_04G007350	Os09g0298500 protein / OsI_30786 / complete	NA	-0.833058	NA	-1.64902	0.0175119	-2.12757	NA	-1.34745
EG01_U02G030530	Os04g0530801 protein (Fragment) / Os04g0530801 / complete	0.986151	-0.0400175	0.0875572	2.55004	0.295325	0.81863	NA	-0.0904768
EG01_U02G004630	ocs element-binding factor 1-like	0.417747	-0.552554	0.485269	-0.624868	3.78996e-12	-2.58793	0.442068	0.644869
EG01_15G001650	nudix hydrolase 17%2C mitochondrial / unknown_gene / modules	0.834264	-0.356298	0.0196732	2.6369	0.81569	-0.167799	0.550907	1.06937
EG01_02G009050	nucleobase-ascorbate transporter 6-like / unknown_gene / fragment	0.537036	-1.13702	0.0359776	-3.22548	0.4246	-0.757307	0.981332	-0.107162
EG01_04G017170	nuclear transcription factor Y subunit C-4-like	0.529451	-0.297749	0.140991	-0.658409	3.92021e-17	-2.06384	0.396012	-0.459037
EG01_01G009630	non-specific lipid-transfer protein 2-like / Ccrd_021620 /	0.649449	0.749061	0.950207	0.288149	0.00517598	2.21817	NA	0.962806
EG01_U02G034010	non-specific lipid-transfer protein 1-like / GSCOC_T00040458001 / complete	0.00420144	2.03733	0.997034	0.0153722	0.505433	-0.322467	0.909875	0.194719
EG01_09G002530	Nodulin-related protein 1%2C Putative / VITISV_009130 /	0.923979	0.16176	0.0320557	2.29424	0.187961	0.878306	0.663035	0.797098
EG01_06G008420	nodulation-signaling pathway 2 protein-like / Os03g0263300 /	0.964702	-0.0608209	0.00766165	2.60833	0.498564	0.361493	NA	0.174884
EG01_11G012520	nitrate reductase [NADH]-like / SETIT_013224mg / complete	0.888013	0.200435	0.676856	-0.677674	0.000517122	-2.00477	0.882965	0.29305
EG01_U01G001710	ninja-family protein AFP3-like isoform X2	2.11644e-05	4.77673	0.984307	0.0881096	0.265928	0.913378	0.895173	-0.399705
EG01_02G003010	ninja-family protein AFP3-like / PRUPE_ppa022619mg / modules	0.00661794	3.51624	0.352391	-1.7664	0.315813	0.906683	0.921191	0.37593
EG01_12G011720	nicotianamine synthase 3 / NAS2 / fragment	0.421269	-1.77159	0.266125	-3.06459	0.000299005	-4.20318	NA	0.5096
EG01_12G011730	nicotianamine synthase 3 / NAS2 / fragment	0.409505	-1.44211	0.128713	-2.77676	0.000149614	-3.92629	NA	0.860646
EG01_03G004500	nicotianamine synthase 3 / NAS2 / fragment	0.924407	-0.297054	0.306558	-2.4522	0.000235409	-4.2561	NA	1.08775
EG01_11G009110	neuromodulin-like / unknown_gene / complete	NA	-0.884998	0.75595	-0.743351	0.0116042	-2.05836	NA	-0.808716
EG01_11G008750	naringenin%2C2-oxoglutarate 3-dioxygenase-like / Sb06g026350 /	0.160847	2.24068	0.253411	2.79468	0.00792241	2.59204	NA	-3.38117
EG01_08G000110	N-alpha-acetyltransferase 50 / /	NA	-0.515866	0.177417	2.80982	0.00171639	3.64622	NA	-1.56595
EG01_08G011380	NAC transcription factor NAM-B2-like / RCOM_0934830 /	0.929354	-0.168834	0.0845218	2.38383	0.461022	0.524622	NA	0.670451
EG01_12G006000	NAC transcription factor 29-like / CyNAC1 / complete	0.0176735	2.08876	0.877699	-0.338858	0.302108	0.574318	NA	0.872501
EG01_12G005990	NAC domain-containing protein 68-like isoform X1 / unknown_gene / complete	0.943649	0.141143	0.0418202	2.57859	0.491148	-0.515745	NA	-0.0839453
EG01_03G003960	NAC domain-containing protein 68-like / NAC / complete	0.0305166	2.49349	0.375301	1.44738	0.553211	0.372439	NA	1.11816
EG01_10G005180	NAC domain-containing protein 21/22-like / glysoja_011392 / complete	0.0010449	2.60957	0.688082	-0.608407	0.784703	-0.14212	NA	-0.33627
EG01_04G013840	multiple C2 and transmembrane domain-containing protein 2-like / RCOM_1526790 /	0.385029	1.08057	0.831599	0.556023	0.00251469	2.19617	NA	0.552537
EG01_06G006070	mitogen-activated protein kinase kinase kinase 2-like / unknown_gene / complete	0.775428	-0.395602	0.087955	-2.1917	0.773615	0.17253	NA	1.24926
EG01_03G002520	mitogen-activated protein kinase kinase kinase 2-like / unknown_gene / complete	0.993328	-0.0118257	0.00032413	2.02114	0.000134037	-1.71697	0.170103	-1.22147
EG01_U03G019070	Mediator of RNA polymerase II transcription subunit 18%2C Putative / TCM_010818 / complete	0.73352	0.581942	0.0019053	3.95147	0.469394	-0.537902	NA	0.452451
EG01_02G011840	mavicyanin-like isoform X1 / PRUPE_ppa011974mg / complete	0.446752	0.753471	0.0247388	2.04195	0.439031	0.421443	NA	1.1565
EG01_U01G006920	mannose/glucose-specific lectin-like isoform X2 / POPTR_0017s00600g / complete	0.00181158	4.06408	0.949292	0.238072	0.707588	0.325526	0.688864	0.979709
EG01_U03G023420	mannose/glucose-specific lectin-like isoform X1 / unknown_gene / fragment	0.000387492	4.10265	0.849529	0.539594	0.518418	0.517442	0.842309	0.530783
EG01_U03G007270	mannose/glucose-specific lectin-like isoform X1 / crll / fragment	0.00296533	5.83355	0.242695	3.12792	0.61542	0.672984	0.848125	-0.853192
EG01_04G014350	major latex allergen Hev b 5-like / unknown_gene / complete	NA	-2.85484	NA	-1.05627	3.57931e-06	-6.6437	NA	-0.975286
EG01_11G008660	MADS-box transcription factor 50-like isoform X2 / mads11 / complete	0.00470776	-2.17519	0.988172	0.0523778	0.479465	-0.369197	NA	-0.692736
EG01_01G016090	MACPF domain-containing protein At1g14780	0.54001	-0.607651	0.620788	-0.676698	2.80377e-07	-2.61879	NA	-1.36191
EG01_U01G025010	L-type lectin-domain containing receptor kinase IV.2-like / POPTR_0006s08870g / complete	NA	0.574959	0.792864	-0.91791	0.000106689	-2.87737	NA	-1.78662
EG01_U01G025000	L-type lectin-domain containing receptor kinase IV.1-like / POPTR_0006s08940g / complete	NA	-1.81109	NA	-0.11321	0.00923886	-3.18245	NA	-1.09374
EG01_15G001110	LRR.XII-like protein (Fragment) / CICLE_v10030604mg / complete	NA	-2.14978	NA	-1.89455	9.32936e-05	-5.52217	NA	-1.52156
EG01_U02G033530	LRR receptor-like serine/threonine-protein kinase GSO1%2Cpartial / unknown_gene / fragment	NA	-1.31939	0.927461	0.486374	0.000614101	-4.45117	NA	-1.04489
EG01_U03G016790	LRR receptor-like serine/threonine-protein kinase GSO1%2Cpartial / CISIN_1g039642mg / fragment	NA	-0.847125	0.828168	0.98677	0.0058158	-3.65391	NA	-0.839755
EG01_U01G022580	LRR receptor-like serine/threonine-protein kinase GSO1 / VIT_00s0397g00020 /	NA	0.536084	NA	-1.21702	0.0157237	-2.39122	NA	-0.834299
EG01_11G011480	LRR receptor-like serine/threonine-protein kinase GSO1 / B456_003G112100 /	0.875535	-0.214783	0.586311	-0.894127	0.000363225	-2.01148	NA	-0.834678
EG01_U01G037490	LRR receptor-like serine/threonine-protein kinase FLS2 / PH01B019A14.19 / complete	0.180486	1.2734	0.0100384	2.53003	0.662741	0.243824	NA	-0.46237
EG01_08G004340	LRR receptor-like kinase / MBP_81C12.40 /	NA	0.581046	0.910808	-0.411322	0.0129883	2.15337	NA	-0.298651
EG01_12G014820	LOW QUALITY PROTEIN: Putative protein phosphatase 2C 32 / JCGZ_17396 / complete	0.825366	0.379155	0.0577125	2.32137	0.544212	-0.440653	0.65839	0.885832
EG01_04G019190	LOW QUALITY PROTEIN: Putative clathrin assembly protein At1g33340	0.126663	-1.68227	0.606389	-0.94798	6.48539e-07	-3.49931	NA	-0.565039
EG01_08G020200	LOB domain-containing protein 38-like	0.443845	-0.342973	0.305629	-0.518184	1.23931e-28	-2.69406	0.644542	-0.298779
EG01_07G006370	lipase-like PAD4 / Zm.139598 / complete	0.330842	-0.888795	0.659843	-0.678397	0.000133166	-2.05045	NA	-0.900308
EG01_04G008080	linoleate 13S-lipoxygenase 2-1%2C chloroplastic-like / VIT_13s0064g01480 /	0.0491415	2.76194	0.150298	2.36465	0.057318	1.70176	0.983761	-0.0843595
EG01_07G000710	light-regulated protein	0.026433	1.27989	3.20196e-06	-2.2333	0.234083	-0.441574	0.0899733	1.17844
EG01_U01G003080	leucine-rich repeat receptor-like serine/threonine/tyrosine-protein kinase SOBIR1 / B456_003G108000 /	0.456474	0.877224	0.0314925	2.25461	0.437263	-0.47471	NA	-1.5287
EG01_01G009470	Leucine-rich repeat receptor-like protein kinase PXC1 OS%3DArabidopsis thaliana GN%3DPXC1 PE%3D2 SV%3D1	0.0518237	1.36739	0.928772	0.186292	7.72603e-09	2.69049	NA	-0.685567
EG01_11G002150	L-ascorbate peroxidase%2C cytosolic-like / GSCOC_T00037047001 / complete	0.49284	0.628672	0.39075	1.09103	6.59279e-06	2.19128	NA	0.486315
EG01_16G003060	L-ascorbate oxidase-like / AO / complete	NA	2.16137	NA	-1.63826	0.00516671	-4.74702	NA	0.11236
EG01_U01G040800	kinesin-like protein KIN12B / VIT_19s0090g01600 /	NA	1.48593	0.996673	-0.0347046	0.00183754	2.49487	NA	1.13053
EG01_08G005170	kinesin-13A-like isoform X1 / JCGZ_07236 / complete	0.0106121	-3.05359	0.952755	-0.214332	0.866334	-0.150104	NA	0.388399
EG01_10G010840	Isoform 2 of Inositol oxygenase 4 OS%3DArabidopsis thaliana GN%3DMIOX4 / EUGRSUZ_G02560 /	0.0968698	-1.5237	0.764646	0.534683	0.000311295	2.06696	0.795536	0.476881
EG01_15G004740	isoaspartyl peptidase/L-asparaginase 1 / TCM_033762 / complete	0.00488666	-2.1681	0.635775	0.720571	5.99089e-05	-2.13055	0.553125	-0.797101
EG01_11G004500	inosine-5'-monophosphate dehydrogenase-like / unknown_gene / complete	0.0226562	2.06131	0.971217	-0.0988558	0.113617	0.928398	0.93289	0.192991
EG01_03G000320	Hypothetical protein / unknown_gene / missing_functional_completeness	NA	-0.289751	0.653935	1.14192	0.00593745	-2.81442	NA	0.355135
EG01_U01G019100	Hypothetical protein / unknown_gene / missing_functional_completeness	0.848002	0.309385	0.0231135	2.42371	0.911022	0.0760804	0.968413	-0.122094
EG01_U01G006080	Hypothetical protein / unknown_gene / missing_functional_completeness	NA	0.42363	0.712652	-1.24185	0.0157053	2.00308	NA	0.360119
EG01_U01G030540	Hypothetical protein / unknown_gene / missing_functional_completeness	0.677695	0.548361	0.00290732	3.0046	0.770938	-0.173087	NA	-0.126745
EG01_04G018610	Hypothetical protein / unknown_gene / missing_functional_completeness	0.0131683	2.52837	0.965906	0.144368	1.96596e-05	3.02102	NA	1.54138
EG01_01G009540	Hypothetical protein / unknown_gene / missing_functional_completeness	0.0468588	2.56063	0.00156454	3.72772	0.00223954	2.49389	0.988131	0.058767
EG01_U02G006670	Hypothetical protein / unknown_gene / missing_functional_completeness	0.0181563	2.72316	0.891532	-0.357196	0.379736	-0.58158	NA	-1.25252
EG01_09G000190	HTH-type transcriptional regulator protein ptxE / VIT_00s0207g00140 /	NA	-0.749675	NA	-2.46076	0.0166756	-2.32804	NA	0.470048
EG01_11G006630	homeobox-leucine zipper protein HOX6-like	2.52532e-05	2.6885	0.048118	1.53997	0.0123404	1.17158	0.944722	0.137267
EG01_05G005750	histone H2B.11-like / DCAR_006133 / complete	NA	5.39558	NA	3.87048	0.00461392	5.36509	NA	2.22609
EG01_10G011310	histidine-containing phosphotransfer protein 4-like / SETIT_003230mg / complete	0.705608	-0.620141	0.872668	0.557161	0.000345752	-2.58566	NA	1.12982
EG01_U01G009100	histidine kinase 4-like / unknown_gene / complete	0.628055	0.472248	0.438818	1.16212	1.65844e-05	2.14873	NA	0.694894
EG01_U02G030540	Hexosyltransferase / Sb10g008830 /	0.75023	0.596045	0.0684036	2.92545	0.871218	0.130982	NA	1.2184
EG01_01G003940	heavy metal-associated isoprenylated plant protein 26-like	0.072887	-0.882189	0.206254	-0.770092	2.81678e-18	-2.80973	0.369951	-0.630551
EG01_14G004330	heavy metal-associated isoprenylated plant protein 26	0.0221139	-1.17576	0.904676	-0.163657	5.67745e-14	-2.52882	0.811656	-0.259332
EG01_01G003370	heat stress transcription factor C-2b-like	0.00256333	2.57899	0.942073	-0.184446	0.00372286	1.69505	NA	0.0945885
EG01_06G002880	heat stress transcription factor C-2b-like	1.59136e-05	4.60595	0.752326	-0.760555	0.206873	0.99188	0.807929	-0.6557
EG01_13G009640	heat shock protein 83-like / HSP83-2 / complete	0.854735	-0.422596	0.996673	-0.0425269	0.00343352	-2.3669	NA	-0.620144
EG01_13G009630	heat shock protein 83-like / CICLE_v10019095mg / missing_functional_completeness	0.112219	1.14036	0.00127901	2.10532	0.000818193	1.45017	0.871083	0.249046
EG01_08G002560	heat shock factor protein HSF30-like / TCM_037308 / complete	0.0199623	2.67585	0.92455	0.296594	0.300846	0.776026	0.857984	0.466881
EG01_03G000970	heat shock cognate 70 kDa protein 2-like / JCGZ_01487 / complete	0.139475	1.40334	2.73085e-05	3.19843	0.000334702	2.06527	0.808173	0.449755
EG01_U02G022850	heat shock cognate 70 kDa protein 2-like	0.329686	-0.66725	0.0881823	1.13184	8.80059e-08	-2.01874	0.919627	-0.139073
EG01_02G013220	heat shock 70 kDa protein-like / EUGRSUZ_F03980 /	0.044733	2.62923	0.274685	1.87152	0.00187133	2.54242	0.448732	1.44839
EG01_04G005200	heat shock 70 kDa protein / POPTR_0001s03410g / complete	0.00887714	6.7612	0.464329	2.79592	0.000910563	4.84161	NA	2.54073
EG01_10G011570	Harpin-induced protein / SETIT_002670mg / complete	0.799912	-0.44619	0.00143817	4.18977	0.939533	0.0557892	NA	0.404472
EG01_U01G022140	G-type lectin S-receptor-like serine threonine-protein kinase RLK1%2C partial TRIUR3_14811	9.72506e-06	2.26051	0.40457	0.787397	0.31864	0.384031	NA	0.874296
EG01_U01G036610	growth-regulating factor 7-like isoform X1 / ZOSMA_1G02640 /	0.0758852	2.06131	0.931566	0.334107	0.0976952	1.24752	NA	-0.390332
EG01_11G007800	growth-regulating factor 10-like / BRADI_3g51685 / complete	0.0180499	2.89283	0.906933	-0.43982	0.306764	0.813217	NA	-0.711433
EG01_U01G038810	glycerophosphodiester phosphodiesterase protein kinase domain-containing GDPDL2-like / Os01g0115600 /	NA	-3.23754	NA	-0.375126	0.00199701	-4.47057	NA	-2.712
EG01_U02G017700	glycerophosphodiester phosphodiesterase GDPD1%2C chloroplastic-like / LOC100191201 / fragment	0.672374	0.905888	0.914005	-0.4344	0.0169624	2.42839	0.697545	1.12055
EG01_U01G012670	glycerophosphodiester phosphodiesterase GDPD1%2C chloroplastic-like / JCGZ_26833 / complete	NA	-0.850132	0.503244	1.49823	0.00948519	2.01169	NA	1.46118
EG01_15G014350	glycerol-3-phosphate acyltransferase 5-like / TCM_042716 / complete	NA	1.15848	0.820454	0.678448	0.0117884	2.37053	NA	0.74279
EG01_03G004240	glutathione S-transferase U8-like / GSTU1 / complete	0.986826	0.0241127	0.819784	0.386561	4.53243e-05	-2.05555	0.307097	-1.07723
EG01_10G005370	Glutathione S-transferase U19 OS%3DArabidopsis thaliana GN%3DGSTU19 PE%3D1 SV%3D1 / unknown_gene / complete	0.945366	0.0768526	0.648792	-0.585186	2.26624e-06	-2.16924	NA	-0.614853
EG01_U02G000360	glutathione S-transferase U18-like / VIT_01s0026g01340 /	NA	1.51746	0.596288	-2.92021	0.000907854	-7.80374	NA	-3.15737
EG01_05G004150	glutathione S-transferase F12-like / POPTR_0017s02090g / complete	0.0393598	2.16821	0.909474	-0.306331	0.644461	0.310113	0.629047	-0.866994
EG01_03G005920	glutaredoxin-C1-like / Sb03g045210 /	0.0324473	2.42112	0.998971	-0.0102971	0.222256	-0.7442	NA	0.452271
EG01_U02G021710	glutaredoxin-C1-like / MA4_106O17.58 / complete	NA	0.863301	NA	-2.41042	0.0107533	-4.61329	NA	-0.538488
EG01_U02G003880	glutaredoxin-C1-like	0.209579	-0.851905	0.102953	-1.17521	3.13583e-19	-3.79756	0.978739	0.0504733
EG01_U03G003510	glutaredoxin-C1 / Zm.22062 / complete	NA	0.371937	NA	-1.91187	0.0192027	-2.42902	NA	-0.652922
EG01_04G004340	glutamate receptor 2.8-like / RCOM_0919910 /	0.0688562	2.56064	0.686963	0.957662	0.193829	-1.02074	NA	0.0903563
EG01_04G004360	glutamate receptor 2.7-like / RCOM_0919910 /	0.201853	-1.9565	0.942939	0.293027	0.00528319	-2.55136	NA	-2.92489
EG01_08G013300	glucose-6-phosphate phosphate translocator 2%2C chloroplastic-like GLYMA_13G206700	3.64957e-05	6.69411	0.864531	0.79028	0.0156495	2.89989	0.996968	0.0196002
EG01_02G012090	glucose-1-phosphate adenylyltransferase small subunit%2Cchloroplastic/amyloplastic-like / agpl1 / complete	0.0131683	3.70478	0.887665	-0.550111	0.0102435	2.5431	0.880135	0.525513
EG01_U03G013330	glucose-1-phosphate adenylyltransferase large subunit 1-like / AMTR_s00011p00201790 /	0.00995228	4.1453	1	0.000725486	0.00247157	3.27476	0.961261	-0.238677
EG01_03G006380	glucan endo-1%2C3-beta-glucosidase-like / unknown_gene / complete	NA	-0.49928	0.997547	0.0302699	0.00228039	-3.83655	NA	-2.64592
EG01_03G004470	gibberellin 2-beta-dioxygenase 2-like / JCGZ_14065 / complete	NA	-0.374119	0.742837	-0.874375	0.00332238	-2.46647	NA	-0.461093
EG01_04G027380	gibberellin 20 oxidase 2-like	0.855106	0.338851	0.888012	-0.352078	6.51925e-14	-5.98486	NA	0.286782
EG01_14G004010	gibberellin 20 oxidase 1-D-like / GA20ox1 / complete	NA	1.03891	0.422504	2.01478	0.00147525	-2.70957	NA	0.517226
EG01_16G004040	GEM-like protein 1 / AMTR_s00135p00082620 /	NA	0.0809113	0.885891	-0.406614	0.00415768	-2.007	NA	-1.19656
EG01_08G009110	GATA transcription factor 23-like / MTR_7g112330 /	NA	0.907845	0.509702	1.70526	0.00339854	2.43761	NA	1.71795
EG01_04G001580	galactinol synthase 1-like / PRUPE_ppa007982mg / complete	0.84692	0.549415	0.00687737	6.13737	1.44366e-05	4.93317	NA	0.00788805
EG01_U02G022120	fruit protein pKIWI501-like	0.127007	-0.995707	0.998971	-0.00590608	3.06555e-17	-3.40968	0.984442	-0.0355676
EG01_09G002150	flavonoid 3'-monooxygenase-like / F3'H1 / complete	0.0176735	2.15941	0.764921	0.560852	0.0684541	1.08868	0.871293	-0.336065
EG01_09G010370	ferredoxin--nitrite reductase%2C chloroplastic / NiR1a / fragment	0.852299	-0.479062	0.542005	-1.64655	0.00321855	-2.99183	NA	0.698852
EG01_09G012150	ferredoxin--nitrite reductase%2C chloroplastic / NiR1a / complete	0.890694	0.30212	0.593023	-1.24819	0.00157341	-2.81137	0.783223	0.769267
EG01_08G007490	F-box/kelch-repeat protein At3g06240-like / MIMGU_mgv1a027018mg / complete	0.0488046	2.21461	0.97447	-0.102382	0.512349	0.414848	NA	-0.128625
EG01_04G022800	fasciclin-like arabinogalactan protein 2 / ZOSMA_93G00910 /	0.952204	-0.0928471	0.51072	1.32045	0.000453868	2.34677	NA	0.0796446
EG01_11G004940	expansin-B5-like / CISIN_1g024303mg / complete	0.414111	-1.55455	0.0422324	-3.44901	0.167929	-1.44537	0.693189	-1.19939
EG01_11G004950	expansin-B18-like / CISIN_1g024303mg / complete	0.184115	-1.98106	0.0076558	-3.53395	0.00147767	-2.84264	0.742633	-0.869664
EG01_12G013870	expansin-A2-like isoform X1 / JCGZ_03325 / complete	0.399116	-1.81141	0.013052	-4.64109	0.119998	-1.87217	0.521007	-1.99695
EG01_03G003380	expansin-A2-like / JCGZ_03325 / complete	0.228061	-1.99002	0.0307921	-3.30453	0.0863542	-1.65788	0.644542	-1.19773
EG01_12G013010	expansin-A10-like	0.154123	-2.90531	0.859829	-0.844292	3.36083e-07	-8.66612	NA	-1.51358
EG01_09G008550	expansin-A10-like	0.097339	-1.9299	0.424796	-1.33452	1.09765e-06	-3.5337	0.408924	-1.32484
EG01_03G008320	exocyst complex component EXO70B1-like / VIT_01s0146g00160 /	0.423363	-0.829938	0.0999131	-1.71013	0.000186095	-2.35964	NA	-0.254309
EG01_12G010930	ethylene-responsive transcription factor RAP2-3-like / SETIT_023329mg / fragment	0.00247336	2.93434	0.448375	1.16017	0.091549	1.02246	NA	-0.420745
EG01_01G014670	ethylene-responsive transcription factor ERF017-like / BnaA09g44290D / complete	0.98886	-0.0269656	0.0202327	2.33046	0.615453	-0.324647	0.839591	0.434951
EG01_08G015520	ethylene-responsive transcription factor 12 / VIT_10s0003g00130 /	0.000253026	3.74546	0.404109	1.38101	0.470037	0.506019	NA	0.13285
EG01_U02G006850	ent-kaur-16-ene synthase%2C chloroplastic-like / ks / complete	0.0902212	-1.62296	0.403366	-1.2757	0.000246087	-2.25029	NA	-0.712687
EG01_06G009970	EG45-like domain containing protein / POPTR_0018s10730g / complete	0.918414	0.220935	0.0362391	-2.84068	4.70955e-05	-3.45689	0.714343	0.887956
EG01_01G009510	EG01_01G009510	0.354498	2.44582	0.139369	4.28077	4.16172e-05	5.16296	NA	1.85556
EG01_01G005960	EG01_01G005960	NA	1.17885	NA	2.69827	0.000323234	5.54929	NA	1.25288
EG01_01G005720	EG01_01G005720	NA	-0.968527	0.942279	0.359465	0.00154743	-2.81758	NA	0.997291
EG01_01G004870	EG01_01G004870	0.891406	-0.652959	0.0534255	-7.20444	0.792134	-0.512135	NA	-0.538285
EG01_01G003720	EG01_01G003720	NA	-1.98041	0.866224	-0.813395	0.00444325	-3.99081	NA	-5.17495
EG01_08G004550	early nodulin-like protein 3	2.78276e-05	2.19037	0.863652	0.248848	0.255696	0.440032	0.336037	-0.840799
EG01_03G000540	E3 ubiquitin-protein ligase RING1-like / VIT_06s0004g05090 /	0.969113	-0.0630717	0.0480773	2.05594	0.845174	0.124426	0.815283	0.479707
EG01_13G008390	E3 ubiquitin-protein ligase RHA1B-like / unknown_gene / complete	0.833481	0.448648	0.0584057	3.54856	0.950076	0.0455149	NA	1.91441
EG01_07G008430	E3 ubiquitin-protein ligase PUB22-like / L484_016918 / complete	0.928785	0.178302	0.0577048	2.51649	0.774929	-0.223901	0.560678	1.15074
EG01_01G012140	E3 ubiquitin-protein ligase ATL31-like / SETIT_030093mg / missing_functional_completeness	NA	0.736111	0.0273155	4.5414	0.075279	-1.60752	NA	0.344647
EG01_U03G019530	E3 SUMO-protein ligase RanBP2-like / BRADI_2g40970 /	0.691151	0.536099	0.924945	-0.242866	0.000301392	-2.19023	NA	-0.270638
EG01_02G007780	DUF1677 family protein / MTR_8g021190 /	0.581661	-0.49272	0.0486506	2.03504	0.448057	-0.302157	NA	-0.0498333
EG01_08G015020	Doubtful hypothetical protein / unknown_gene / missing_functional_completeness	NA	-2.48287	NA	1.26122	0.0151975	-2.68342	NA	-0.801577
EG01_14G006620	Doubtful hypothetical protein / unknown_gene / missing_functional_completeness	NA	-1.6168	0.316758	-1.89723	0.0105636	-2.21535	NA	-0.17644
EG01_02G009820	Doubtful hypothetical protein / unknown_gene / missing_functional_completeness	NA	-0.844901	0.0264783	4.03485	0.714225	-0.263027	NA	0.795436
EG01_15G003590	Doubtful hypothetical protein / unknown_gene / missing_functional_completeness	0.489821	-0.788577	0.239377	-1.66142	2.17208e-05	-2.91209	NA	-1.01747
EG01_U03G016230	Doubtful hypothetical protein / unknown_gene / missing_functional_completeness	NA	-0.69037	0.862299	-0.481834	0.00325966	2.47621	NA	-0.883041
EG01_12G004830	Doubtful hypothetical protein / unknown_gene / missing_functional_completeness	0.876457	-0.234559	0.0225832	2.45283	0.757925	-0.184079	NA	-2.49822
EG01_12G016120	Doubtful hypothetical protein / unknown_gene / missing_functional_completeness	0.924082	-0.164016	0.0840209	2.06801	0.964568	-0.0299728	0.809406	-0.546181
EG01_U01G006130	Doubtful hypothetical protein / unknown_gene / missing_functional_completeness	0.938354	-0.139459	0.0232683	2.56077	0.812614	-0.171185	0.741099	0.707551
EG01_15G012120	Doubtful hypothetical protein / unknown_gene / missing_functional_completeness	0.95578	-0.105782	0.0454776	2.74292	0.733228	0.253712	NA	0.57648
EG01_U01G006150	Doubtful hypothetical protein / unknown_gene / missing_functional_completeness	0.962504	-0.0900344	0.0291339	2.61495	0.859101	-0.134618	0.78726	0.648134
EG01_15G012110	Doubtful hypothetical protein / unknown_gene / missing_functional_completeness	0.972134	-0.0673178	0.056861	2.6705	0.690925	0.29869	NA	0.457618
EG01_U01G017350	Doubtful hypothetical protein / unknown_gene / missing_functional_completeness	0.989832	-0.0194886	0.00972501	2.01198	0.87204	-0.0784091	0.420962	-0.931331
EG01_13G008880	Doubtful hypothetical protein / unknown_gene / missing_functional_completeness	0.992399	0.0290659	0.62473	-1.2998	0.00744744	-2.77964	NA	0.272698
EG01_11G001720	Doubtful hypothetical protein / unknown_gene / missing_functional_completeness	0.957653	0.0894561	0.0137076	2.49719	0.808164	0.160845	0.571474	0.947856
EG01_08G014440	Doubtful hypothetical protein / unknown_gene / missing_functional_completeness	NA	0.138531	NA	-0.24522	0.00505677	-2.62025	NA	-0.901766
EG01_15G000560	Doubtful hypothetical protein / unknown_gene / missing_functional_completeness	NA	0.382961	0.0248355	3.74319	0.124078	1.34143	NA	0.174842
EG01_06G007230	Doubtful hypothetical protein / unknown_gene / missing_functional_completeness	0.570613	0.659943	0.0169773	2.54728	0.209723	-0.664405	NA	0.93787
EG01_U02G000250	Doubtful hypothetical protein / unknown_gene / missing_functional_completeness	NA	0.854445	0.532303	-1.54938	0.000190339	-3.46761	NA	0.818586
EG01_14G009190	Doubtful hypothetical protein / unknown_gene / missing_functional_completeness	0.547863	0.866931	0.0718868	2.21591	0.94034	0.0523707	NA	0.715611
EG01_15G000570	Doubtful hypothetical protein / unknown_gene / missing_functional_completeness	0.549644	0.953757	0.00889787	3.36162	0.488138	0.546439	NA	0.938681
EG01_U03G001110	Doubtful hypothetical protein / unknown_gene / missing_functional_completeness	0.574904	0.982153	0.835173	-0.616098	0.00351497	-2.46925	NA	0.854109
EG01_U02G016660	Doubtful hypothetical protein / unknown_gene / missing_functional_completeness	NA	1.11306	0.798533	0.691187	0.0104309	2.0123	NA	0.876199
EG01_09G001100	Doubtful hypothetical protein / unknown_gene / missing_functional_completeness	0.165217	1.22486	0.0869822	-1.63153	4.86458e-06	-2.46276	NA	-1.80227
EG01_U01G038710	Doubtful hypothetical protein / unknown_gene / missing_functional_completeness	NA	1.33684	NA	0.00723337	0.00446148	-4.20998	NA	-4.56944
EG01_14G004990	Doubtful hypothetical protein / unknown_gene / missing_functional_completeness	0.40014	1.67711	0.891758	-0.438226	0.0190332	-2.08895	NA	1.35694
EG01_04G014160	Doubtful hypothetical protein / unknown_gene / missing_functional_completeness	0.046393	2.39023	0.0150053	2.94096	0.908698	0.0822427	NA	0.339983
EG01_06G001820	Doubtful hypothetical protein / unknown_gene / missing_functional_completeness	0.0511673	2.42025	0.96787	0.153625	0.487829	0.541628	NA	-0.311644
EG01_06G009030	Doubtful hypothetical protein / unknown_gene / missing_functional_completeness	0.0318492	2.64639	0.02407	3.36436	6.23228e-08	4.21315	NA	1.60732
EG01_14G003210	Doubtful hypothetical protein	0.308217	-0.766327	0.94848	0.121967	1.80798e-07	-2.18338	NA	-0.509145
EG01_U03G003520	Doubtful hypothetical protein	0.27763	-0.662881	0.0352767	-1.20654	3.36946e-09	-2.04045	0.896044	-0.158393
EG01_01G000520	Doubtful hypothetical protein	0.854747	-0.416886	0.93504	-0.347533	0.000388118	-3.86862	NA	-0.507927
EG01_15G006320	Doubtful hypothetical protein	2.80328e-07	2.5752	0.915334	0.155218	0.249294	0.404125	0.396967	0.667585
EG01_12G003160	dof zinc finger protein DOF2.1-like / Vigan.06G190800 /	0.582547	-0.477158	0.831155	-0.338863	3.49225e-06	-2.12166	NA	-0.26266
EG01_U02G000470	dnaJ homolog subfamily B member 7-like isoform X1 / SETIT_030474mg / complete	0.504293	-0.752078	0.0336537	2.18359	0.163828	-0.775629	0.201926	1.39631
EG01_08G010330	desiccation-related protein clone PCC6-19-like	9.72506e-06	3.39101	0.0454776	1.83277	0.00701612	1.5219	0.176039	1.48842
EG01_11G004860	derlin-1-like / PRUPE_ppa014581mg / fragment	NA	-0.792949	0.866022	-0.760781	0.00310402	-3.20422	NA	-0.335713
EG01_11G007330	dehydration-responsive element-binding protein 1G / CBF / missing_functional_completeness	0.927996	-0.26648	0.0626389	3.64744	0.831938	0.246467	0.808499	0.913776
EG01_13G010610	dehydration-responsive element-binding protein 1C-like / CBF / complete	0.900854	-0.281799	0.0207958	3.25777	0.891705	-0.122672	0.759601	0.834087
EG01_U01G014680	dehydration-responsive element-binding protein 1C / CBF / complete	0.810757	0.484311	0.0336797	2.96317	0.432691	0.683441	0.602263	1.18693
EG01_U01G036130	cytokinin riboside 5'-monophosphate phosphoribohydrolase LOG3-like isoform X2	0.249689	-1.2177	0.660156	-0.709817	1.75086e-06	-3.13792	NA	-1.0975
EG01_U01G036120	cytokinin riboside 5'-monophosphate phosphoribohydrolase LOG3-like isoform X2	0.271501	-1.17051	0.726512	-0.60035	1.53326e-06	-3.15167	NA	-1.03253
EG01_13G003030	cytokinin hydroxylase / POPTR_0015s13020g / complete	NA	-1.80695	NA	1.24069	0.0122571	-4.84712	NA	0.39902
EG01_10G000090	cytokinin dehydrogenase 5-like / JCGZ_04489 / complete	NA	0.615909	0.919606	0.498898	0.00144888	2.25404	NA	-1.03504
EG01_U01G025350	cytochrome P450 94B3-like / SETIT_001108mg / complete	0.841199	0.429325	0.870976	0.569017	0.0145316	-2.06601	NA	-0.877486
EG01_U01G008400	cytochrome P450 78A5-like / VITISV_028565 / complete	0.0255777	3.73587	0.926801	0.49289	0.00019148	4.64235	NA	3.49766
EG01_15G002950	cytochrome P450 71A1-like / SETIT_029504mg / complete	0.217555	1.45037	0.0207788	2.92062	0.0364334	1.44758	NA	-0.152602
EG01_13G006700	cytochrome P450 71A1-like / RCOM_1508240 /	0.00677436	3.05118	0.704004	0.832738	0.143046	1.10717	0.616374	-1.0008
EG01_U01G009080	cytochrome b6/f complex subunit V (chloroplast) / petG / complete	0.0924525	-3.46381	0.37701	-2.53053	0.449906	-0.979848	0.0949766	3.99391
EG01_U02G027370	cysteine-rich receptor-like protein kinase 10 / /	0.820532	-0.462342	0.922519	-0.344887	0.000393061	-3.21726	NA	-0.50703
EG01_U02G027550	cucumber peeling cupredoxin-like / CICLE_v10009575mg / complete	0.493098	0.901964	0.000637736	3.32531	0.601084	0.36079	0.968776	0.124918
EG01_12G007250	Conserved hypothetical protein / ZOSMA_208G00400 /	0.166889	1.19348	0.942939	0.179442	0.000197227	2.02533	NA	-0.414594
EG01_03G002120	Conserved hypothetical protein / VITISV_015697 / complete	0.92111	0.137438	0.0604794	2.72265	0.0670873	1.0047	NA	-0.189284
EG01_10G006410	Conserved hypothetical protein / VIT_19s0177g00230 /	0.838191	-0.274044	0.675346	0.87372	1.527e-05	-2.60187	NA	-1.47939
EG01_04G008660	Conserved hypothetical protein / VIT_18s0122g00300 /	0.689119	-0.635846	0.0530184	2.35223	0.919208	-0.0750189	0.800981	0.596911
EG01_14G009120	Conserved hypothetical protein / VIT_18s0001g14250 /	NA	-0.893331	0.726752	-0.81168	0.000634908	-2.60436	NA	-1.68724
EG01_08G008670	Conserved hypothetical protein / VIT_17s0000g08150 /	0.0150618	2.17709	0.978712	0.0781991	0.434325	-0.449648	NA	-0.560798
EG01_U02G028420	Conserved hypothetical protein / VIT_16s0050g02650 /	NA	-2.79642	NA	-0.54456	9.6497e-05	-6.3342	NA	-0.858096
EG01_08G012190	Conserved hypothetical protein / VIT_12s0134g00460 /	NA	-0.633072	NA	1.19367	0.00967062	2.47667	NA	1.29539
EG01_12G002500	Conserved hypothetical protein / VIT_06s0004g04110 /	0.000563883	4.54498	0.982814	0.108486	0.888644	0.13013	0.843366	-0.611054
EG01_08G007510	Conserved hypothetical protein / VIT_00s0211g00130 /	0.0329606	3.10883	0.502403	-1.56633	0.52334	-0.551163	NA	0.184118
EG01_08G012180	Conserved hypothetical protein / VIT_00s0203g00180 /	NA	-3.38169	0.0149526	-4.13647	0.181781	-1.21289	NA	-1.10779
EG01_03G004510	Conserved hypothetical protein / unknown_gene / fragment	NA	-0.680573	NA	-1.86693	0.000303774	-6.18773	NA	0.0705112
EG01_03G000410	Conserved hypothetical protein / unknown_gene / fragment	0.735475	0.552533	0.024798	2.90623	0.120501	1.03691	NA	1.02679
EG01_07G007760	Conserved hypothetical protein / unknown_gene / fragment	NA	0.880112	NA	-0.887966	0.00680646	2.33812	NA	0.607541
EG01_16G007230	Conserved hypothetical protein / unknown_gene / complete	0.269537	-1.13642	0.0820842	2.41473	0.881655	-0.0944312	NA	-1.13462
EG01_U01G005700	Conserved hypothetical protein / unknown_gene / complete	0.393829	-0.731394	0.0406276	-1.75942	1.25303e-05	-2.04538	0.602263	-0.634445
EG01_U01G012450	Conserved hypothetical protein / unknown_gene / complete	NA	-0.199948	0.668558	0.9324	0.00229393	-2.50462	NA	0.330698
EG01_09G005670	Conserved hypothetical protein / unknown_gene / complete	0.921356	0.183652	0.00903652	2.87403	0.450447	-0.549358	0.808985	0.5687
EG01_12G016260	Conserved hypothetical protein / unknown_gene / complete	0.87036	0.235927	0.0169847	2.41281	0.0450597	1.15279	NA	0.433508
EG01_09G005650	Conserved hypothetical protein / unknown_gene / complete	0.886525	0.262772	0.0104808	2.92329	0.587662	-0.400501	0.886358	0.368837
EG01_12G011490	Conserved hypothetical protein / unknown_gene / complete	0.745082	0.335546	0.568416	-0.709937	0.000262114	-2.06174	NA	0.855681
EG01_07G001910	Conserved hypothetical protein / unknown_gene / complete	0.667354	0.721202	0.693211	0.891887	6.9619e-05	-3.16405	0.1168	-2.39164
EG01_U01G005670	Conserved hypothetical protein / unknown_gene / complete	0.552976	1.89771	0.984987	0.171974	0.00404036	-4.36282	NA	-2.74015
EG01_05G002690	Conserved hypothetical protein / unknown_gene / complete	0.00234426	2.32514	0.0865797	1.62302	0.761189	0.158656	0.880106	-0.282033
EG01_10G003340	Conserved hypothetical protein / TCM_034727 / complete	0.00423758	2.68188	0.190695	1.60829	0.283093	0.677908	0.922239	0.235401
EG01_03G008420	Conserved hypothetical protein / SETIT_023456mg / complete	0.191438	-1.32172	0.83917	-0.441352	0.000207516	-2.31254	NA	0.461796
EG01_08G006630	Conserved hypothetical protein / SETIT_000680mg / fragment	NA	0.646426	NA	-3.19569	0.00230671	-4.34384	NA	-3.10876
EG01_12G014360	Conserved hypothetical protein / SETIT_000081mg / fragment	0.304747	-1.23208	0.928772	-0.29806	1.63054e-05	-3.14737	NA	-0.0712638
EG01_11G013990	Conserved hypothetical protein / Sb03g009796 / fragment	0.326831	1.17328	0.0247343	2.47147	0.560909	0.361376	NA	-0.0888846
EG01_12G014230	Conserved hypothetical protein / PRUPE_ppa012908mg / complete	NA	0.103093	0.995037	0.0658233	0.0140829	-2.32369	NA	0.88401
EG01_16G004360	Conserved hypothetical protein / PRUPE_ppa006697mg / complete	NA	-1.03622	0.76556	0.793147	0.00700048	-2.12342	NA	-1.45136
EG01_U02G000170	Conserved hypothetical protein / POPTR_0014s03850g / complete	0.0131683	3.8786	0.0270159	4.23542	0.417036	0.827787	NA	0.870347
EG01_04G000160	Conserved hypothetical protein / OsJ_22286 / complete	0.625736	0.433001	0.00369521	2.1077	0.295184	-0.450192	NA	-0.770231
EG01_12G008030	Conserved hypothetical protein / OsI_26567 / complete	NA	-0.807366	0.853174	-0.678502	2.38946e-05	-4.73731	NA	-2.27091
EG01_04G000810	Conserved hypothetical protein / OsI_02876 / complete	0.205899	-0.995892	0.0204154	-2.0389	0.928992	-0.0451533	NA	0.687259
EG01_08G009480	Conserved hypothetical protein / MIMGU_mgv1a026484mg / complete	0.968141	0.105614	0.0426649	3.44796	0.609424	-0.510898	NA	0.771842
EG01_08G001880	Conserved hypothetical protein / MIMGU_mgv1a014977mg / modules	0.927829	0.181271	0.0300916	2.72109	0.502199	0.531959	0.760036	0.732045
EG01_U03G010720	Conserved hypothetical protein / LOC100274784 / fragment	0.609522	0.560623	0.932311	-0.197586	0.000462452	-2.05688	NA	-0.37986
EG01_07G001300	Conserved hypothetical protein / JCGZ_26347 / complete	0.0255777	2.13221	0.239866	1.43739	0.000400379	2.18236	0.427749	1.10248
EG01_09G004620	Conserved hypothetical protein / JCGZ_16758 / complete	0.75226	-0.498317	0.913646	-0.31758	0.000525802	-2.37915	NA	-1.78142
EG01_U02G016790	Conserved hypothetical protein / JCGZ_15740 /	0.39862	-0.728555	0.751928	-0.500321	2.02434e-06	-2.36699	NA	0.252402
EG01_07G005970	Conserved hypothetical protein / JCGZ_00242 / complete	NA	-1.2023	NA	-0.0769308	0.00592232	-2.30337	NA	0.355578
EG01_08G015040	Conserved hypothetical protein / GSCOC_T00035469001 / fragment	0.0135436	2.4078	0.510137	0.990751	0.0715511	-1.01506	NA	-0.224617
EG01_U02G020710	Conserved hypothetical protein / glysoja_038817 / fragment	NA	-1.09427	0.988593	-0.0823128	0.0054783	-2.52366	NA	-0.158957
EG01_06G007590	Conserved hypothetical protein / EUTSA_v10017313mg / complete	0.0924525	2.50693	0.00109365	5.36309	6.26937e-07	4.14724	NA	0.944465
EG01_04G011980	Conserved hypothetical protein / DCAR_019740 /	0.0574915	2.65512	0.999258	-0.0119697	0.0367826	1.88048	NA	1.08317
EG01_U03G020790	Conserved hypothetical protein / Csa_7G064570 /	0.00384629	3.42964	0.0589759	2.59267	0.216655	0.974557	0.876119	-0.425586
EG01_U02G023430	Conserved hypothetical protein / CISIN_1g044567mg / complete	0.00177623	2.66586	0.391502	-1.19545	0.187238	0.788673	NA	0.689737
EG01_01G012500	Conserved hypothetical protein / CISIN_1g034319mg / complete	NA	0.0974203	NA	-0.846233	0.017465	-2.35472	NA	-0.0820613
EG01_14G006820	Conserved hypothetical protein / BRADI_3g50605 / fragment	0.979453	-0.0416359	0.0144307	-2.34756	0.000145756	-2.63985	NA	-0.0165132
EG01_08G021840	Conserved hypothetical protein / BRADI_3g20730 /	NA	1.88263	0.511619	2.10354	0.00324408	3.22715	NA	0.3426
EG01_U03G021910	Conserved hypothetical protein / BRADI_3g20730 /	NA	2.02928	0.55307	1.93973	0.00242263	3.34505	NA	0.593388
EG01_08G012580	Conserved hypothetical protein / BRADI_2g52417 / complete	0.811005	0.475852	0.0374902	3.84581	0.387513	0.700332	NA	0.612102
EG01_04G012180	Conserved hypothetical protein / BRADI_1g47570 /	NA	-0.953122	NA	-0.432089	0.0177142	2.5128	NA	0.163211
EG01_04G021410	Conserved hypothetical protein	0.179494	-0.870362	0.828304	-0.290143	2.34276e-09	-2.33449	0.896135	0.175121
EG01_08G016540	Conserved hypothetical protein	0.501981	-0.430063	0.212139	-0.851699	7.40177e-11	-2.35489	0.93084	-0.117081
EG01_09G006970	Conserved hypothetical protein	0.749617	-0.160211	0.0334872	-0.765177	2.84656e-22	-2.18652	0.89568	0.104186
EG01_14G006820	Conserved hypothetical protein	0.979453	-0.0416359	0.0144307	-2.34756	0.000145756	-2.63985	NA	-0.0165132
EG01_12G000950	Conserved hypothetical protein	0.982715	0.0138012	0.83164	-0.168701	2.21056e-20	-2.12283	0.0414152	-0.865363
EG01_U02G006260	Conserved hypothetical protein	0.89398	0.131257	8.11998e-15	-3.60116	0.703279	-0.154076	0.9034	-0.179808
EG01_03G006880	Conserved hypothetical protein	0.797236	0.173189	6.94331e-08	2.28497	0.00415705	0.809372	0.282547	0.637138
EG01_U02G007120	Conserved hypothetical protein	0.157188	0.861157	3.2197e-05	2.18258	0.00478638	1.01871	0.475664	0.617219
EG01_01G002310	Conserved hypothetical protein	0.502689	1.0125	0.0288703	2.74378	0.999008	-0.000937035	NA	0.988733
EG01_01G009520	Conserved hypothetical protein	0.0922864	1.78043	0.0103958	2.53732	0.00017554	2.44363	0.356045	1.29827
EG01_01G003130	Conserved hypothetical protein	0.000369201	2.65319	0.0307921	1.98437	0.752697	0.154633	NA	0.802014
EG01_07G006070	Coiled-coil domain-containing protein 18%2C Putative isoform 2 (Fragment) / POPTR_0005s06030g / fragment	0.000114731	3.61431	0.83769	0.522262	0.0557662	1.25309	NA	1.38138
EG01_11G002490	Cinnamyl alcohol dehydrogenase 3 / JCGZ_08176 / complete	0.00492718	2.25193	0.0748514	1.64393	0.334265	0.521458	0.990909	-0.0305261
EG01_15G005310	cinnamoyl-CoA reductase 1-like / TRIUR3_29864 / complete	0.888121	0.353901	0.98506	-0.105538	0.0133754	-2.52582	NA	-1.61889
EG01_U02G017270	cinnamoyl-CoA reductase 1-like	1.75684e-05	2.34328	0.461541	0.712741	0.549388	0.229559	0.868113	0.228242
EG01_U03G003040	chloride channel protein CLC-b-like / EUGRSUZ_I01654 / complete	0.894445	0.433418	0.64701	-1.65098	0.00472256	-3.74419	0.754726	1.22059
EG01_U03G017210	chitinase 2-like / Ccrd_009582 / complete	0.41618	-1.43213	0.727266	0.970074	0.0039294	-2.60818	NA	-2.32923
EG01_11G013210	chitinase 1-like / VuCYLP / complete	0.430034	-1.70623	0.786447	-1.06796	8.35236e-05	-3.99143	NA	-2.27364
EG01_04G029620	chitinase 10 / /	0.0145836	-3.79254	0.917194	0.41301	0.00010495	-3.9768	NA	-0.577247
EG01_02G005230	chaperone protein dnaJ 8%2C chloroplastic-like / B456_009G122900 /	0.957559	-0.08	0.0270523	-2.06067	0.00687943	-1.6302	0.775129	-0.546788
EG01_U01G016400	chaperone protein dnaJ 11%2C chloroplastic-like / VIT_19s0015g01370 /	0.725834	0.408259	0.00249263	2.34184	0.977826	0.0141595	0.804596	0.429556
EG01_05G002910	chaperone protein dnaJ 11%2C chloroplastic-like	0.194199	1.37215	7.68221e-06	-3.55736	5.78387e-09	-3.90476	0.251287	-1.5051
EG01_08G005220	chaperone protein ClpB1	0.29518	0.7688	0.0102597	1.62101	6.1618e-08	2.25907	0.610599	0.559961
EG01_U02G029010	ceramide-1-phosphate transfer protein-like	0.424894	-0.433919	0.866	-0.200244	9.35272e-11	-2.02323	0.806086	-0.254203
EG01_U02G017100	ceramide-1-phosphate transfer protein-like	0.708731	-0.245139	0.941167	-0.0994241	1.4002e-12	-2.18497	0.849992	-0.197326
EG01_U03G009100	CBL-interacting protein kinase 19-like / TCM_029677 / complete	0.919288	0.172136	0.00317025	2.91678	0.253637	0.759228	0.981332	-0.0764772
EG01_08G010840	Calmodulin-binding protein 60 D OS%3DArabidopsis thaliana GN%3DCBP60D PE%3D2 SV%3D1 / TCM_012384 / fragment	0.496385	1.19075	0.0701864	3.51429	0.806036	0.210411	NA	-0.992073
EG01_01G016740	calcium-transporting ATPase 8%2C plasma membrane-type-like isoform X1 / BRADI_3g26890 /	0.644507	1.05564	0.0531058	3.37894	0.120512	1.41735	NA	3.07744
EG01_15G010720	calcium-binding protein PBP1-like / glysoja_043319 / complete	0.676517	-0.649791	0.0865155	2.17063	0.49132	-0.505059	0.662548	0.878227
EG01_11G006970	calcium-binding protein KIC-like / B456_008G127100 /	0.60765	-0.72164	0.025198	2.68099	0.613338	-0.342979	NA	-0.596214
EG01_09G008600	Calcium-binding protein CML42 OS%3DArabidopsis thaliana GN%3DCML42 PE%3D1 SV%3D1 / VIT_14s0108g01000 /	0.817565	-0.391777	0.0486506	2.36959	0.725408	-0.257271	0.915256	0.281822
EG01_U03G013910	Calcium-binding protein CML38 OS%3DArabidopsis thaliana GN%3DCML38 PE%3D2 SV%3D1 / SETIT_003742mg / complete	0.950329	-0.204493	0.0584098	4.70674	0.417393	0.999899	NA	2.56191
EG01_09G000390	calcium uniporter protein 2%2C mitochondrial / VIT_04s0023g01150 /	0.126663	-1.33474	0.489617	0.999181	0.000116527	-2.11836	NA	-1.41042
EG01_U02G032720	cadmium/zinc-transporting ATPase HMA2-like / unknown_gene / missing_functional_completeness	0.0300921	-1.65329	0.736532	-0.529083	4.17794e-06	-2.32427	NA	-0.0522268
EG01_06G004390	BURP domain-containing protein 3-like / RD22 / complete	0.00387659	2.49037	0.487438	1.08353	0.218816	0.729053	NA	0.136802
EG01_06G005050	Bowman-Birk type trypsin inhibitor-like / SETIT_038883mg / complete	0.0662121	2.796	0.165294	-2.41405	0.433273	-0.725915	0.871016	0.514073
EG01_06G005040	Bowman-Birk type trypsin inhibitor-like / SETIT_038883mg / complete	0.00705846	3.6102	0.624736	1.17574	0.428814	0.71096	0.651031	1.09399
EG01_07G002040	bidirectional sugar transporter SWEET14-like / unknown_gene / complete	0.00677436	2.90447	0.695198	0.882996	5.48111e-07	3.76002	NA	2.61211
EG01_15G000960	BI1-like protein / L484_002350 /	0.0963716	1.11323	0.000746155	2.036	0.000116144	1.56616	0.642633	0.516022
EG01_09G009620	beta-xylosidase/alpha-L-arabinofuranosidase 2-like / OsI_08964 / complete	NA	0.29924	0.00639945	3.78028	0.302137	0.746095	NA	0.575876
EG01_06G001590	beta-galactosidase-like%2C partial	0.408405	-0.395658	0.938735	0.0857158	5.00849e-17	-2.19211	0.860237	-0.155398
EG01_U03G022320	auxin-induced protein 6B-like / unknown_gene / fragment	NA	1.88768	NA	-0.147227	0.00508901	2.22638	NA	0.641002
EG01_U01G030530	auxin-induced protein 15A-like / TRIUR3_13172 / complete	NA	0.395005	0.0307921	4.91531	0.237704	1.32589	NA	1.31825
EG01_16G002280	ATP-dependent zinc metalloprotease FTSH 6%2C chloroplastic / PRUPE_ppa002364mg / complete	0.000222638	2.22792	0.00266872	1.87002	2.92084e-09	2.58017	0.115831	1.30347
EG01_14G010260	aquaporin PIP2-4-like	0.825847	-0.117311	3.362e-09	-1.64994	4.97923e-27	-2.46074	0.697545	-0.252152
EG01_02G006800	anthranilate O-methyltransferase 1-like / unknown_gene / complete	0.0318492	3.50399	0.673595	1.2864	0.625625	0.505998	NA	-0.52318
EG01_02G006820	anthranilate O-methyltransferase 1-like / unknown_gene / complete	0.0203753	4.01758	0.00520289	5.49693	0.292244	1.18334	0.710173	-1.19721
EG01_15G011150	annexin-like protein RJ4 / TCM_045338 / complete	0.531022	0.798595	0.502403	-1.06263	2.99979e-05	-3.00588	NA	0.00839913
EG01_04G028150	amino acid permease 6-like / TRAES_3BF106400020CFD_c1 / complete	NA	0.0699919	0.69064	-1.19706	0.00074484	-4.24493	NA	-1.01641
EG01_07G006400	amino acid permease 3-like	0.143788	-0.768779	0.843533	0.230591	2.07061e-12	-2.18081	0.804596	0.248393
EG01_U01G034540	alpha-L-fucosidase 2-like isoform X1 / Llfuc / complete	0.353435	1.5983	0.988172	0.0914541	0.00350518	2.76702	NA	0.0791391
EG01_11G010580	alpha-1%2C2-galactosyltransferase gmh3-like isoform X2 / AMTR_s00009p00193920 /	NA	-1.60737	NA	-1.06579	0.00221152	-2.78205	NA	-1.70214
EG01_04G011000	alpha%2Calpha-trehalose-phosphate synthase [UDP-forming]6-like / SETIT_013243mg / complete	0.665587	0.564817	0.0454776	-2.27984	0.936561	0.0568029	NA	0.287702
EG01_15G001920	alpha%2Calpha-trehalose-phosphate synthase [UDP-forming]6-like	0.81854	-0.128165	0.95434	0.0614614	1.00626e-17	-2.08037	0.876727	-0.130008
EG01_14G002390	alpha carbonic anhydrase 7-like / JCGZ_05491 / complete	0.00734095	8.368	0.57047	3.04323	0.155772	2.8387	NA	1.94646
EG01_U03G000910	alcohol dehydrogenase-like 7 / SETIT_030124mg / fragment	NA	-0.554167	0.684302	1.28363	0.00229025	-2.86128	NA	-0.836173
EG01_04G001470	Albumin-2 OS%3DPisum sativum PE%3D2 SV%3D1 / SOVF_213550 /	0.011108	2.47636	0.000101983	3.48946	0.351517	0.602745	0.807929	-0.510053
EG01_04G001490	Albumin-2 OS%3DPisum sativum PE%3D2 SV%3D1 / SOVF_213550 /	0.00793818	2.68251	0.00105453	3.1357	0.336918	0.648969	0.808482	-0.52725
EG01_U01G024880	Albumin-2 OS%3DPisum sativum PE%3D2 SV%3D1	0.932462	0.0601557	0.767863	0.268526	5.19171e-15	-2.58318	0.84889	-0.200876
EG01_04G009630	A-kinase anchor protein 9%2C Putative isoform 2 / TCM_039279 / complete	0.0267027	2.47447	0.727045	-0.661889	0.00655442	-1.85629	NA	-0.900813
EG01_03G002410	acyl-coenzyme A oxidase 4%2C peroxisomal / VIT_08s0105g00460 /	0.0419468	2.48031	0.941273	-0.227651	0.0225072	1.76931	NA	-0.271609
EG01_12G014370	abscisic acid receptor PYL4-like	0.0511673	-1.09125	0.148775	-0.953609	4.38615e-11	-2.36915	0.0250497	-1.45891
EG01_14G000670	abscisic acid 8'-hydroxylase 1-like / RCOM_0814150 /	0.00141476	2.92441	0.684793	0.726404	0.0960039	-1.04319	0.843366	0.411262
EG01_U02G028990	7-deoxyloganetin glucosyltransferase-like / TCM_007442 / complete	NA	2.74013	0.317995	3.3101	0.0128089	-2.77287	NA	0.98964
EG01_04G016370	70 kDa peptidyl-prolyl isomerase-like isoform X2 / VIT_00s0769g00010 /	0.144912	-1.10228	0.00430891	2.25108	0.696471	-0.177152	0.367019	-0.954883
EG01_U02G029510	3-ketoacyl-CoA synthase 12-like / OSJNBb0094K03.7 / complete	0.920108	0.205194	0.796754	0.675922	0.00377631	-2.37663	NA	-0.352569
EG01_13G000080	3-ketoacyl-CoA synthase 12-like	0.956474	-0.0589905	0.960721	0.0979911	8.70247e-07	-2.26926	NA	-0.289346
EG01_04G000310	36.4 kDa proline-rich protein-like / POPTR_0006s01020g / complete	0.38491	-0.772114	0.66795	-0.650752	5.24367e-06	-2.32666	NA	-1.48542
EG01_05G005720	2'-deoxymugineic-acid 2'-dioxygenase-like / VIT_00s0250g00090 /	0.189798	-1.34465	0.0353007	-3.20397	0.131293	-0.900718	NA	-0.76181
EG01_U02G015360	26.5 kDa heat shock protein%2C mitochondrial / VIT_09s0002g06790 /	0.0281476	1.86725	0.0198764	2.0729	8.69048e-08	2.92356	0.545585	0.836697
EG01_U03G012800	26 kDa endochitinase 1-like isoform X3 / Chi2 / complete	NA	-1.55417	0.946154	-0.293382	0.00386183	-3.26996	NA	-1.06508
EG01_U03G025910	23 kDa jasmonate-induced protein-like / Csa_1G642550 /	0.118673	1.47743	0.0267849	2.02103	0.42319	-0.461913	0.667046	0.678315
EG01_04G019260	22.7 kDa class IV heat shock protein-like / JCGZ_24896 / complete	0.0511673	1.73934	0.00145479	2.55805	2.73935e-07	2.91064	0.663641	0.673544
EG01_04G019250	22.0 kDa class IV heat shock protein-like / B456_013G139100 /	0.043576	3.01205	0.0018341	4.66042	5.2506e-07	4.70302	NA	1.82954
EG01_04G012000	1-aminocyclopropane-1-carboxylate oxidase 3 / DK-ACO2 / complete	0.597387	-0.827822	0.978617	0.111045	0.00388857	-2.32743	NA	-1.70491
EG01_06G007620	18.1 kDa class I heat shock protein-like / unknown_gene / complete	0.081447	3.15525	0.0118519	5.12714	5.13725e-05	4.38521	NA	1.04516
EG01_01G013620	17.4 kDa class III heat shock protein / KK1_000574 / complete	0.0862801	1.61347	0.0309135	2.0192	0.726311	-0.202867	0.40947	-1.06623
EG01_06G001330	17.3 kDa class II heat shock protein-like / hsp17.5 / complete	0.120573	1.55296	0.00582622	2.51258	0.00388601	1.74914	0.696656	0.671867
EG01_01G001470	17.1 kDa class II heat shock protein-like	0.0596021	2.85667	0.0679665	2.99567	0.0088497	2.36121	NA	0.699875
EG01_01G011140	14-3-3 protein 7 isoform X1	3.64957e-05	2.71159	0.995037	-0.0236244	8.84341e-05	1.87123	0.968834	0.087742
EG01_04G019370	12-oxophytodienoate reductase 2 OS%3DArabidopsis thaliana GN%3DOPR2 PE%3D1 SV%3D2 / PRUPE_ppa007488mg / complete	NA	0.846842	0.968283	0.181238	0.0120234	-2.29581	NA	-0.687967
EG01_U01G004930	10-deacetylbaccatin III 10-O-acetyltransferase / SETIT_022109mg / fragment	0.299686	-1.24985	0.872668	-0.412933	3.34785e-05	-2.85764	0.045263	-2.5131
EG01_15G002310	(R%2CS)-reticuline 7-O-methyltransferase-like / RCOM_1175840 /	NA	-1.24916	NA	-1.84722	0.0176056	-3.93976	NA	-3.15973
