# Supplementary material for: Integrative Analysis of Transcriptomic Profiles and Physiological Responses Provide New Insights into Drought Stress Tolerance in Oil Palm (Elaeis guineensis Jacq.)
Source: Int J Mol Sci. 2024 Aug 12;25(16):8761. doi: 10.3390/ijms25168761 (PMC11354634; doi:10.3390/ijms25168761)
Supplement: Supplementary file 1 [file ijms-25-08761-s001.zip › Table S3.xlsx]

## Sheet: IRHO_7001
Gene	Community	Degree	Hub Score	Betweenness	Closeness	Functional Annotation
EG01_14G007080	1	3	0.046624	2646	0.000323	Putative receptor-like protein kinase At1g67000
EG01_13G002180	1	2	0.016507	1862	0.00029815	pentatricopeptide repeat-containing protein At1g06145-like
EG01_06G005730	1	2	0.015963	272	0.00029709	vacuolar cation proton exchanger 1a-like isoform X1 RCOM_0643910
EG01_16G003400	1	3	0.0069945	1610	0.0002767	transcription repressor MYB6-like
EG01_04G019370	1	1	0.0052255	0	0.00027488	12-oxophytodienoate reductase 2 OS%3DArabidopsis thaliana GN%3DOPR2 PE%3D1 SV%3D2
EG01_U02G033530	1	2	0.0024645	810	0.00025773	LRR receptor-like serine, threonine-protein kinase GSO1%2Cpartial
EG01_U01G022580	1	2	0.0023947	272	0.00025747	LRR receptor-like serine threonine-protein kinase GSO1 VIT_00s0397g00020
EG01_13G003030	1	3	0.0010104	543	0.00024108	cytokinin hydroxylase
EG01_09G008550	1	1	0.00078393	0	0.00024062	expansin-A10-like
EG01_07G000920	1	1	0.00031108	0	0.00022624	protein TIFY 9
EG01_01G000520	1	1	0.00031108	0	0.00022624	Doubtful hypothetical protein
EG01_16G002280	2	5	0.58266	5448	0.00041946	ATP-dependent zinc metalloprotease FTSH 6%2C chloroplastic
EG01_11G011480	2	3	0.2429	1868	0.0003785	LRR receptor-like serine threonine-protein kinase GSO1 B456_003G112100
EG01_06G009040	2	2	0.2188	1340	0.00037793	small heat shock protein%2C chloroplastic-like isoform X1
EG01_01G004450	2	2	0.21874	1076	0.00037764	protein trichome birefringence-like 39
EG01_15G001110	2	2	0.21211	272	0.00037679	LRR.XII-like protein (Fragment)
EG01_04G012180	2	3	0.085734	1079	0.00034364	Conserved hypothetical protein
EG01_01G003940	2	3	0.085556	812	0.00034317	heavy metal-associated isoprenylated plant protein 26-like
EG01_08G008150	2	2	0.084553	1340	0.00034435	protein RADIALIS-like 1
EG01_06G012920	2	1	0.07478	0	0.00034317	UDP-D-xylose:L-fucose alpha-1%2C3-D-xylosyltransferase MGP4-like
EG01_10G006410	2	1	0.065304	0	0.00034176	Conserved hypothetical protein
EG01_04G007350	2	2	0.031743	1076	0.00031566	Os09g0298500 protein
EG01_03G008320	2	2	0.031608	542	0.00031466	exocyst complex component EXO70B1-like
EG01_11G002150	2	2	0.031146	272	0.00031407	L-ascorbate peroxidase%2C cytosolic-like
EG01_03G000970	2	1	0.028066	0	0.00031427	heat shock cognate 70 kDa protein 2-like
EG01_01G009470	2	1	0.028007	0	0.00031387	Leucine-rich repeat receptor-like protein kinase PXC1 OS%3DArabidopsis thaliana GN%3DPXC1 PE%3D2 SV%3D1
EG01_07G006370	2	3	0.012415	812	0.00029121	lipase-like PAD4
EG01_03G004470	2	2	0.010822	272	0.00029002	gibberellin 2-beta-dioxygenase 2-like
EG01_01G001470	2	1	0.009589	0	0.00028935	17.1 kDa class II heat shock protein-like
EG01_06G008630	2	2	0.0045198	272	0.00026998	UDP-glucuronate:xylan alpha-glucuronosyltransferase 2
EG01_U02G000250	2	1	0.0040643	0	0.00026983	Doubtful hypothetical protein
EG01_08G014440	2	1	0.0035426	0	0.00026882	Doubtful hypothetical protein
EG01_U02G009880	2	1	0.0013915	0	0.00025151	protein RADIALIS-like 3
EG01_01G009630	3	4	0.46299	8064	0.00045126	non-specific lipid-transfer protein 2-like
EG01_11G008230	3	4	0.22781	6857	0.00041085	Putative Expressed protein
EG01_13G003190	3	2	0.16079	810	0.0004029	wall-associated receptor kinase 2-like
EG01_06G007620	3	1	0.14254	0	0.00040193	18.1 kDa class I heat shock protein-like
EG01_U01G024880	3	3	0.096477	1079	0.00037064	Albumin-2 OS%3DPisum sativum PE%3D2 SV%3D1
EG01_07G009760	3	3	0.095167	1607	0.0003712	phytosulfokines-like
EG01_01G003720	3	2	0.05928	542	0.00036364	peroxidase P7-like
EG01_U02G012520	3	3	0.037201	543	0.00033715	wall-associated receptor kinase 3-like
EG01_12G011730	3	2	0.033601	1076	0.00033807	nicotianamine synthase 3
EG01_U02G021710	3	1	0.029702	0	0.0003367	glutaredoxin-C1-like
EG01_10G011310	3	1	0.029299	0	0.00033715	histidine-containing phosphotransfer protein 4-like
EG01_04G004360	3	2	0.020296	272	0.00033113	glutamate receptor 2.7-like
EG01_03G004500	3	3	0.013974	812	0.00031017	nicotianamine synthase 3
EG01_14G004990	3	1	0.012178	0	0.00030883	Doubtful hypothetical protein
EG01_06G007730	3	1	0.012178	0	0.00030883	reticulon-like protein B2
EG01_16G004040	3	1	0.006644	0	0.00030377	GEM-like protein 1
EG01_03G008420	3	2	0.0047844	272	0.0002862	Conserved hypothetical protein
EG01_U03G001110	3	1	0.0043022	0	0.00028604	Doubtful hypothetical protein
EG01_09G010370	3	1	0.0015662	0	0.00026553	ferredoxin--nitrite reductase%2C chloroplastic
EG01_U01G025010	4	4	0.32516	16647	0.00047801	L-type lectin-domain containing receptor kinase IV.2-like
EG01_16G006700	4	3	0.15901	16268	0.00045662	zinc finger protein 7-like
EG01_U03G013330	4	6	0.11164	16543	0.0004363	glucose-1-phosphate adenylyltransferase large subunit 1-like
EG01_15G004740	4	1	0.10644	0	0.00042301	isoaspartyl peptidase L-asparaginase 1 TCM_033762
EG01_04G016380	4	1	0.10644	0	0.00042301	transcription factor bHLH78-like isoform X1
EG01_04G018570	4	1	0.048955	0	0.00040617	stromal 70 kDa heat shock-related protein%2C chloroplastic
EG01_U02G029010	4	3	0.045771	543	0.00039063	ceramide-1-phosphate transfer protein-like
EG01_02G013220	4	2	0.044098	15092	0.00041494	heat shock 70 kDa protein-like
EG01_09G006970	4	2	0.040641	272	0.00039032	Conserved hypothetical protein
EG01_06G009030	4	1	0.036545	0	0.00039002	Doubtful hypothetical protein
EG01_11G013280	4	1	0.036545	0	0.00039002	small heat shock protein%2C chloroplastic-like
EG01_04G013840	4	4	0.023073	15263	0.00039526	multiple C2 and transmembrane domain-containing protein 2-like
EG01_04G019260	4	1	0.014091	0	0.00035311	22.7 kDa class IV heat shock protein-like
EG01_12G010820	4	1	0.014091	0	0.00035311	Putative protein
EG01_01G005720	4	1	0.012512	0	0.00035286	Aquaporin TIP2-1 OS%3DArabidopsis thaliana GN%3DTIP2-1 PE%3D1 SV%3D2
EG01_04G014350	4	3	0.0094597	543	0.0003574	major latex allergen Hev b 5-like
EG01_11G013300	4	1	0.007553	0	0.00035689	small heat shock protein%2C chloroplastic-like
EG01_01G015470	4	1	0.0029124	0	0.00032573	transmembrane protein 45A
EG01_13G009640	4	1	0.0029124	0	0.00032573	heat shock protein 83-like
EG01_12G007250	5	5	0.0014101	4165	0.00029886	Conserved hypothetical protein
EG01_U01G040800	5	4	0.00067778	2916	0.00027809	kinesin-like protein KIN12B
EG01_U03G016230	5	2	0.00048277	272	0.00027655	Doubtful hypothetical protein
EG01_U01G034540	5	1	0.00043412	0	0.0002764	alpha-L-fucosidase 2-like isoform X1
EG01_U01G012670	5	1	0.00043412	0	0.0002764	glycerophosphodiester phosphodiesterase GDPD1%2C chloroplastic-like
EG01_10G001310	5	3	0.00028771	1344	0.0002592	remorin-like
EG01_U03G000910	5	3	0.00028188	812	0.00025893	alcohol dehydrogenase-like 7
EG01_06G001270	5	1	0.00022188	0	0.00025853	Putative WRKY transcription factor 51 isoform X2
EG01_08G024020	5	1	0.00015804	0	0.0002572	Pentatricopeptide repeat-containing protein At4g16470 OS%3DArabidopsis thaliana GN%3DPCMP-E12 PE%3D2 SV%3D2
EG01_10G010840	5	3	0.00011253	812	0.00024248	Isoform 2 of Inositol oxygenase 4 OS%3DArabidopsis thaliana GN%3DMIOX4
EG01_U03G010720	5	2	9.6507e-05	272	0.00024201	Conserved hypothetical protein
EG01_01G005960	5	1	8.8577e-05	0	0.00024213	DNA replication licensing factor MCM6
EG01_U03G022080	5	1	8.6781e-05	0	0.0002419	Os11g0568800 protein
EG01_16G002370	5	2	4.0966e-05	272	0.00022758	pentatricopeptide repeat-containing protein At1g74600%2Cchloroplastic
EG01_05G005750	5	1	3.6837e-05	0	0.00022748	histone H2B.11-like
EG01_07G005970	5	1	3.1592e-05	0	0.00022707	Conserved hypothetical protein
EG01_12G012580	5	1	1.2612e-05	0	0.00021432	polygalacturonase At1g48100-like
EG01_07G002040	6	7	0.30088	4193	0.00037037	bidirectional sugar transporter SWEET14-like
EG01_08G020200	6	3	0.11998	2132	0.00033829	LOB domain-containing protein 38-like
EG01_04G019250	6	2	0.10432	542	0.00033693	22.0 kDa class IV heat shock protein-like
EG01_11G013310	6	1	0.092631	0	0.00033647	small heat shock protein%2C chloroplastic-like
EG01_01G009510	6	1	0.092631	0	0.00033647	18.1 kDa class I heat shock protein-like
EG01_06G007590	6	1	0.092631	0	0.00033647	Conserved hypothetical protein
EG01_07G007760	6	1	0.092631	0	0.00033647	Conserved hypothetical protein
EG01_03G001640	6	2	0.045166	1340	0.00031075	two-component response regulator-like PRR37 isoform X1
EG01_12G013990	6	2	0.043679	272	0.00030998	protein LURP-one-related 10-like
EG01_08G004270	6	2	0.037978	272	0.00030883	S-type anion channel SLAH2-like
EG01_04G029620	6	3	0.017989	1079	0.00028719	chitinase 10
EG01_06G008380	6	1	0.013448	0	0.00028588	WAT1-related protein At1g21890-like
EG01_U02G003880	6	1	0.011692	0	0.0002849	glutaredoxin-C1-like
EG01_U03G019530	6	3	0.0073753	543	0.00026667	E3 SUMO-protein ligase RanBP2-like
EG01_U01G038810	6	1	0.0058887	0	0.00026638	glycerophosphodiester phosphodiesterase protein kinase domain-containing GDPDL2-like
EG01_13G008020	6	1	0.0022706	0	0.00024863	peroxidase 20
EG01_11G004950	6	1	0.0022706	0	0.00024863	expansin-B18-like
EG01_15G008100	7	5	0.68426	23305	0.0005	pentatricopeptide repeat-containing protein At5g39980%2Cchloroplastic-like
EG01_U02G028620	7	5	0.43697	10915	0.00045872	Remorin-3 protein
EG01_U03G021910	7	2	0.23427	272	0.00044053	Conserved hypothetical protein
EG01_U02G016790	7	1	0.21066	0	0.00044014	Conserved hypothetical protein
EG01_U02G016660	7	4	0.20504	813	0.00040883	Doubtful hypothetical protein
EG01_U03G005930	7	3	0.18521	1872	0.00041017	sucrose synthase 2-like isoform X2
EG01_U01G012450	7	1	0.14304	0	0.00040783	Conserved hypothetical protein
EG01_U02G017700	7	1	0.07669	0	0.00039339	glycerophosphodiester phosphodiesterase GDPD1%2C chloroplastic-like
EG01_15G011150	7	2	0.065393	1076	0.0003701	annexin-like protein RJ4
EG01_13G008880	7	2	0.063411	272	0.00036928	Doubtful hypothetical protein
EG01_04G001580	7	1	0.063125	0	0.00036792	galactinol synthase 1-like
EG01_01G009540	7	1	0.063125	0	0.00036792	Hypothetical protein
EG01_01G009520	7	1	0.063125	0	0.00036792	Conserved hypothetical protein
EG01_U02G031540	7	3	0.027196	812	0.00033693	pathogenesis-related protein 1-like
EG01_02G003310	7	1	0.020758	0	0.00033557	Putative calcium-binding protein CML41
EG01_12G014230	7	2	0.0093111	272	0.00030883	Conserved hypothetical protein
EG01_10G000710	7	1	0.0083727	0	0.00030864	protein SULFUR DEFICIENCY-INDUCED 1-like
EG01_U01G009080	7	1	0.003048	0	0.0002849	cytochrome b6 f complex subunit V (chloroplast) petG
EG01_04G018550	8	6	1	14717	0.00046425	serine threonine-protein phosphatase 6 regulatory ankyrin repeat subunit B VIT_01s0010g02480
EG01_06G007650	8	4	0.47783	2920	0.00041597	Rust resistance kinase Lr10 OS%3DTriticum aestivum GN%3DLRK10 PE%3D2 SV%3D1
EG01_04G001930	8	1	0.30787	0	0.0004122	rab-like protein 6
EG01_01G012500	8	1	0.30787	0	0.0004122	Conserved hypothetical protein
EG01_15G005310	8	3	0.19908	1079	0.00037481	cinnamoyl-CoA reductase 1-like
EG01_U02G031670	8	2	0.17902	810	0.00037453	Putative disease resistance protein RGA3
EG01_02G008860	8	2	0.17395	272	0.00037397	Putative ovule protein
EG01_U01G025000	8	2	0.069027	542	0.0003406	L-type lectin-domain containing receptor kinase IV.1-like
EG01_U02G027370	8	3	0.069027	543	0.00034037	cysteine-rich receptor-like protein kinase 10
EG01_U01G005670	8	1	0.06129	0	0.00034014	Conserved hypothetical protein
EG01_U02G006850	8	1	0.053554	0	0.00033944	ent-kaur-16-ene synthase%2C chloroplastic-like
EG01_U01G004930	8	2	0.025129	272	0.00031192	10-deacetylbaccatin III 10-O-acetyltransferase
EG01_15G003080	8	1	0.022596	0	0.00031153	serine threonine-protein phosphatase PP1-like pco089222
EG01_U03G015460	8	1	0.022596	0	0.00031153	sphinganine C(4)-monooxygenase 2-like
EG01_07G001910	8	1	0.0077364	0	0.00028752	Conserved hypothetical protein
EG01_06G005190	9	4	0.49536	6794	0.00042159	pectinesterase-like
EG01_07G001300	9	3	0.22036	4844	0.00038373	Conserved hypothetical protein
EG01_U03G018310	9	3	0.20601	812	0.00037908	pentatricopeptide repeat-containing protein At1g06145-like
EG01_08G009110	9	2	0.18263	542	0.00037879	GATA transcription factor 23-like
EG01_01G013160	9	4	0.10996	4427	0.00035162	Pectinesterase
EG01_U02G029510	9	2	0.070533	272	0.00034388	3-ketoacyl-CoA synthase 12-like
EG01_04G005200	9	1	0.067843	0	0.00034746	heat shock 70 kDa protein
EG01_U01G006080	9	1	0.063425	0	0.00034364	Hypothetical protein
EG01_11G010580	9	2	0.062527	272	0.00034364	alpha-1%2C2-galactosyltransferase gmh3-like isoform X2
EG01_04G010720	9	3	0.045081	543	0.00032134	Putative Os06g0653700 protein
EG01_03G006380	9	3	0.045081	543	0.00032134	glucan endo-1%2C3-beta-glucosidase-like
EG01_12G008030	9	1	0.023089	0	0.00031447	Conserved hypothetical protein
EG01_U01G000020	9	1	0.020469	0	0.00031427	vacuolar cation proton exchanger 1a-like PGSC0003DMG400011787
EG01_14G009120	9	1	0.013879	0	0.00029551	Conserved hypothetical protein
EG01_U03G017210	9	1	0.013879	0	0.00029551	chitinase 2-like
EG01_U01G024320	9	1	0.013879	0	0.00029551	two-component response regulator-like APRR9 isoform X3
EG01_15G002310	9	1	0.013879	0	0.00029551	(R%2CS)-reticuline 7-O-methyltransferase-like
EG01_U02G008180	10	2	7.4598e-05	3870	0.00024826	Putative receptor-like protein kinase At1g67000
EG01_14G007070	10	2	2.8193e-05	3626	0.00023408	Rust resistance kinase Lr10 OS%3DTriticum aestivum GN%3DLRK10 PE%3D2 SV%3D1
EG01_04G012000	10	3	1.1525e-05	3392	0.00022134	1-aminocyclopropane-1-carboxylate oxidase 3
EG01_04G001960	10	3	5.4693e-06	2892	0.00020973	pathogenesis-related protein 1-like
EG01_11G013210	10	1	3.7728e-06	0	0.00020877	chitinase 1-like
EG01_U02G031170	10	6	3.4986e-06	2402	0.00019912	receptor-like serine threonine-protein kinase SD1-8 VIT_00s0353g00060
EG01_U03G006300	10	1	1.6838e-06	0	0.00019841	receptor-like protein 12
EG01_U01G038710	10	2	1.3135e-06	1076	0.00018918	Doubtful hypothetical protein
EG01_U03G022860	10	1	1.1453e-06	0	0.00018889	zingipain-2-like
EG01_01G016090	10	1	1.1453e-06	0	0.00018889	MACPF domain-containing protein At1g14780
EG01_08G003770	10	1	1.1453e-06	0	0.00018889	zingipain-2-like
EG01_U01G036130	10	1	1.1453e-06	0	0.00018889	cytokinin riboside 5'-monophosphate phosphoribohydrolase LOG3-like isoform X2
EG01_U01G016100	10	3	5.1372e-07	812	0.00018012	thaumatin-like protein
EG01_U03G003510	10	2	1.8702e-07	272	0.00017176	glutaredoxin-C1
EG01_U02G000360	10	1	1.6817e-07	0	0.0001717	glutathione S-transferase U18-like
EG01_08G015020	10	1	5.7577e-08	0	0.0001641	Doubtful hypothetical protein
EG01_12G003160	11	2	0.085334	3626	0.00037341	dof zinc finger protein DOF2.1-like
EG01_12G014370	11	2	0.032862	3380	0.000342	abscisic acid receptor PYL4-like
EG01_10G005820	11	5	0.021407	3175	0.00031526	zinc finger CCCH domain-containing protein 18-like isoform X1
EG01_U02G032720	11	5	0.011282	1614	0.00029138	cadmium, zinc-transporting ATPase HMA2-like
EG01_11G009110	11	2	0.0073292	272	0.00029053	neuromodulin-like
EG01_04G000310	11	2	0.0073292	272	0.00029053	36.4 kDa proline-rich protein-like
EG01_12G013010	11	1	0.0065905	0	0.00029036	expansin-A10-like
EG01_08G006630	11	2	0.0041595	542	0.00027027	Conserved hypothetical protein
EG01_02G000660	11	1	0.0036933	0	0.00026998	vacuolar cation proton exchanger 1a-like isoform X3 POPTR_0006s10080g
EG01_12G014360	11	1	0.0036933	0	0.00026998	Conserved hypothetical protein
EG01_U02G028420	11	1	0.0036933	0	0.00026998	Conserved hypothetical protein
EG01_08G000700	11	1	0.0023992	0	0.00026925	Putative: 2-oxoglutarate-dependent dioxygenase AOP2-like
EG01_08G008160	11	1	0.0023992	0	0.00026925	protein RADIALIS-like 3
EG01_09G004620	11	2	0.0014241	272	0.00025189	Conserved hypothetical protein
EG01_10G010020	11	1	0.00046619	0	0.00023574	rho guanine nucleotide exchange factor 8
EG01_07G006400	12	6	0.090894	4925	0.00035286	amino acid permease 3-like
EG01_U01G014830	12	4	0.040111	813	0.00032258	sugar transporter ERD6-like 16
EG01_11G004860	12	3	0.036277	2900	0.00032425	derlin-1-like
EG01_11G012520	12	1	0.027983	0	0.00032196	nitrate reductase [NADH]-like
EG01_14G003210	12	1	0.027983	0	0.00032196	Doubtful hypothetical protein
EG01_03G004510	12	1	0.027983	0	0.00032196	Conserved hypothetical protein
EG01_U03G016790	12	2	0.013731	2120	0.0002994	LRR receptor-like serine threonine-protein kinase GSO1%2Cpartial CISIN_1g039642mg
EG01_13G009300	12	2	0.013206	272	0.00029815	Putative LRR receptor-like serine
EG01_13G010660	12	1	0.013131	0	0.00029656	short-chain dehydrogenase TIC 32%2C chloroplastic-like
EG01_U03G003040	12	1	0.013131	0	0.00029656	chloride channel protein CLC-b-like
EG01_12G011720	12	1	0.013131	0	0.00029656	nicotianamine synthase 3
EG01_02G007820	12	3	0.0056687	1874	0.00027793	serine threonine-protein kinase At5g01020-like L484_027394
EG01_U02G019140	12	1	0.0040658	0	0.00027579	S-norcoclaurine synthase 1-like
EG01_03G004240	12	3	0.0023575	812	0.0002588	glutathione S-transferase U8-like
EG01_15G001490	12	3	0.0023241	543	0.00025867	protein ODORANT1-like
EG01_U03G002130	12	2	0.00080715	272	0.0002419	UDP-glycosyltransferase 74E2-like
EG01_15G003450	12	1	0.0007258	0	0.00024178	pectinesterase-like
EG01_U02G008230	12	1	0.00071553	0	0.00024166	premnaspirodiene oxygenase-like
EG01_U02G013370	12	1	0.00071553	0	0.00024166	premnaspirodiene oxygenase-like
EG01_04G028150	12	1	0.00026422	0	0.00022696	amino acid permease 6-like
EG01_06G001590	13	5	0.8832	24155	0.00049751	beta-galactosidase-like%2C partial
EG01_U02G015360	13	2	0.39528	5976	0.00044763	26.5 kDa heat shock protein%2C mitochondrial
EG01_08G021840	13	2	0.32621	1602	0.00044053	Conserved hypothetical protein
EG01_U02G017100	13	5	0.32428	5863	0.0004065	ceramide-1-phosphate transfer protein-like
EG01_U02G020710	13	3	0.13296	543	0.00036657	Conserved hypothetical protein
EG01_U02G007590	13	2	0.11805	272	0.0003663	serine carboxypeptidase-like 12 isoform X2
EG01_U01G008400	13	2	0.11332	1340	0.00039494	cytochrome P450 78A5-like
EG01_02G012090	13	1	0.10616	0	0.00036603	glucose-1-phosphate adenylyltransferase small subunit%2Cchloroplastic amyloplastic-like agpl1
EG01_08G012190	13	2	0.041853	1076	0.00035765	Conserved hypothetical protein
EG01_14G006620	13	1	0.040933	0	0.00033333	Doubtful hypothetical protein
EG01_03G000320	13	1	0.040933	0	0.00033333	Hypothetical protein
EG01_15G001920	13	1	0.036345	0	0.00033311	alpha%2Calpha-trehalose-phosphate synthase [UDP-forming]6-like
EG01_13G007760	13	2	0.014535	810	0.00032658	ubiquitin carboxyl-terminal hydrolase 21-like isoform X2
EG01_08G004340	13	2	0.0053587	542	0.0003003	LRR receptor-like kinase
EG01_12G005590	13	2	0.0018347	272	0.00027778	protein LURP-one-related 5-like
EG01_04G026400	13	1	0.00060059	0	0.00025826	WAT1-related protein At5g64700-like
EG01_12G000950	14	5	0.013832	14615	0.00037594	Conserved hypothetical protein
EG01_U01G009100	14	3	0.0059292	13727	0.00035714	histidine kinase 4-like
EG01_09G001100	14	2	0.0047358	272	0.0003413	Doubtful hypothetical protein
EG01_15G012720	14	1	0.0042586	0	0.00034106	transmembrane protein 56-B-like
EG01_U01G036120	14	1	0.0042586	0	0.00034106	cytokinin riboside 5'-monophosphate phosphoribohydrolase LOG3-like isoform X2
EG01_13G000080	14	4	0.0034855	13831	0.00033967	3-ketoacyl-CoA synthase 12-like
EG01_04G021410	14	4	0.0022787	12828	0.00032196	Conserved hypothetical protein
EG01_10G000090	14	1	0.0019409	0	0.00032552	cytokinin dehydrogenase 5-like
EG01_16G004360	14	1	0.0015503	0	0.0003123	Conserved hypothetical protein
EG01_04G007000	14	3	0.0013665	1607	0.00031211	Putative: CAP-Gly domain-containing linker protein 1
EG01_08G016540	14	4	0.0011097	1347	0.00029691	Conserved hypothetical protein
EG01_05G002910	14	1	0.0010731	0	0.00031095	chaperone protein dnaJ 11%2C chloroplastic-like
EG01_04G019190	14	2	0.00050564	1076	0.00028835	LOW QUALITY PROTEIN: Putative clathrin assembly protein At1g33340
EG01_11G008750	14	1	0.00044732	0	0.00028769	naringenin%2C2-oxoglutarate 3-dioxygenase-like
EG01_06G009970	14	3	0.00042788	543	0.00027503	EG45-like domain containing protein
EG01_04G018610	14	1	0.00034163	0	0.00027473	Hypothetical protein
EG01_09G012150	14	1	0.00034163	0	0.00027473	ferredoxin--nitrite reductase%2C chloroplastic
EG01_U02G032110	14	2	0.00017816	810	0.00026781	SAC3 family protein B OS%3DArabidopsis thaliana GN%3DSAC3B PE%3D1 SV%3D1
EG01_U03G001100	14	1	0.00014007	0	0.00025589	uroporphyrinogen-III C-methyltransferase
EG01_U02G004630	14	1	0.00014007	0	0.00025589	ocs element-binding factor 1-like
EG01_04G021600	14	3	7.3044e-05	543	0.00024988	Protein LITTLE ZIPPER 4 OS%3DArabidopsis thaliana GN%3DZPR4 PE%3D1 SV%3D1
EG01_U03G022050	14	1	2.2488e-05	0	0.00023397	polyphenol oxidase%2C chloroplastic-like
EG01_15G014350	14	1	2.2488e-05	0	0.00023397	glycerol-3-phosphate acyltransferase 5-like
EG01_14G004330	15	5	0.0013962	7715	0.00030157	heavy metal-associated isoprenylated plant protein 26
EG01_08G005220	15	3	0.00057947	5360	0.00028201	chaperone protein ClpB1
EG01_15G003590	15	3	0.00054721	1607	0.00027964	Doubtful hypothetical protein
EG01_08G013300	15	1	0.00042984	0	0.00027871	glucose-6-phosphate phosphate translocator 2%2C chloroplastic-like GLYMA_13G206700
EG01_U02G022120	15	1	0.00042984	0	0.00027871	fruit protein pKIWI501-like
EG01_14G010260	15	4	0.0002719	813	0.00026233	aquaporin PIP2-4-like
EG01_04G017170	15	2	0.00021411	4112	0.00026413	nuclear transcription factor Y subunit C-4-like
EG01_10G005370	15	2	0.00020211	1076	0.00026042	Glutathione S-transferase U19 OS%3DArabidopsis thaliana GN%3DGSTU19 PE%3D1 SV%3D1
EG01_09G000390	15	1	0.00017913	0	0.00025988	calcium uniporter protein 2%2C mitochondrial
EG01_04G022800	15	1	8.371e-05	0	0.00024486	fasciclin-like arabinogalactan protein 2
EG01_04G018580	15	1	8.371e-05	0	0.00024486	stromal 70 kDa heat shock-related protein%2C chloroplastic
EG01_04G014880	15	1	8.371e-05	0	0.00024486	pentatricopeptide repeat-containing protein At4g21065-like
EG01_U03G006410	15	2	7.0191e-05	810	0.00024355	senescence-induced receptor-like serine, threonine-protein kinase
EG01_15G015540	15	2	2.5878e-05	542	0.00022862	protein NRT1, PTR FAMILY 8.1-like
EG01_14G004010	15	2	8.8598e-06	272	0.00021533	gibberellin 20 oxidase 1-D-like
EG01_U02G028990	15	1	2.9003e-06	0	0.00020342	7-deoxyloganetin glucosyltransferase-like
EG01_13G008530	16	3	0.20179	7743	0.00041876	pentatricopeptide repeat-containing protein At2g13600-like
EG01_U02G022850	16	4	0.11732	7511	0.00038462	heat shock cognate 70 kDa protein 2-like
EG01_U02G001700	16	1	0.062124	0	0.00037594	WAT1-related protein At5g07050-like
EG01_U03G022320	16	2	0.045147	1602	0.00034965	auxin-induced protein 6B-like
EG01_U01G025350	16	2	0.043254	542	0.00034868	cytochrome P450 94B3-like
EG01_U03G003520	16	4	0.02059	1348	0.00032031	Doubtful hypothetical protein
EG01_U03G012800	16	2	0.014809	272	0.00031867	26 kDa endochitinase 1-like isoform X3
EG01_U03G016110	16	2	0.0074955	272	0.00029481	pathogenesis-related protein PR-1 type-like
EG01_04G027380	16	2	0.0074955	272	0.00029481	gibberellin 20 oxidase 2-like
EG01_14G006820	16	1	0.0067401	0	0.00029464	Conserved hypothetical protein
EG01_16G003060	16	1	0.0048479	0	0.00029326	L-ascorbate oxidase-like
EG01_12G011490	16	1	0.0023077	0	0.00027293	Conserved hypothetical protein
EG01_08G000790	16	1	0.0023077	0	0.00027293	Putative strigolactone esterase D14 homolog

## Sheet: IRHO_2501_
Gene_ID	Community	Degree	Hub Score	Betweenness	Closeness	Functional Annotation
EG01_01G001470	1	2	0	232	0.00014209	17.1 kDa class II heat shock protein-like
EG01_01G009540	1	3	0	3500	0.00014269	Hypothetical protein
EG01_01G013620	1	1	0	0	0.00013387	17.4 kDa class III heat shock protein
EG01_02G005230	1	1	0	0	0.00012042	chaperone protein dnaJ 8%2C chloroplastic-like
EG01_03G002120	1	2	1.5767e-11	462	0.00012389	Conserved hypothetical protein
EG01_03G002520	1	1	0	0	0.00012045	mitogen-activated protein kinase kinase kinase 2-like
EG01_04G001580	1	1	1.4649e-09	0	0.00013755	galactinol synthase 1-like
EG01_04G011000	1	1	0	0	0.00012042	alpha%2Calpha-trehalose-phosphate synthase [UDP-forming]6-like
EG01_05G002910	1	4	0	2263	0.00012749	chaperone protein dnaJ 11%2C chloroplastic-like
EG01_05G004530	1	3	1.8907e-08	4100	0.00014689	two-component response regulator ARR3-like
EG01_06G009230	1	1	0	0	0.00012045	pumilio domain-containing protein C6G9.14-like
EG01_06G009970	1	3	1.6989e-11	463	0.00012389	EG45-like domain containing protein
EG01_07G000710	1	2	0	232	0.00012045	light-regulated protein
EG01_13G008390	1	2	1.7463e-09	2860	0.00013862	E3 ubiquitin-protein ligase RHA1B-like
EG01_14G006820	1	4	1.8547e-11	693	0.00012392	Conserved hypothetical protein
EG01_U01G037640	1	2	0	2652	0.00013473	serine, threonine-protein kinase D6PK-like
EG01_U02G000470	1	2	1.7346e-09	232	0.00013816	dnaJ homolog subfamily B member 7-like isoform X1
EG01_U02G006260	1	1	0	0	0.00012045	Conserved hypothetical protein
EG01_U02G023110	1	1	1.2217e-12	0	0.00011718	ubiquitin-like modifier-activating enzyme 5
EG01_U02G023430	1	2	0	4260	0.00015119	Conserved hypothetical protein
EG01_U03G007550	1	2	1.5098e-10	2442	0.00013103	ruBisCO large subunit-binding protein subunit alpha-like isoform X1
EG01_01G002310	2	2	0.0013368	1140	0.00014343	Conserved hypothetical protein
EG01_01G016740	2	1	0.0012325	0	0.00014323	calcium-transporting ATPase 8%2C plasma membrane-type-like isoform X1
EG01_03G000410	2	2	0	462	0.00013072	Conserved hypothetical protein
EG01_03G000840	2	1	0	0	0.00015654	Protein phosphatase 2C 35 OS%3DOryza sativa subsp. japonica GN%3DXB15 PE%3D1 SV%3D1
EG01_04G008660	2	2	0	916	0.00013897	Conserved hypothetical protein
EG01_06G001330	2	4	0	6323	0.00015803	17.3 kDa class II heat shock protein-like
EG01_06G007590	2	2	0.00011307	690	0.00013473	Conserved hypothetical protein
EG01_10G012390	2	1	0.0012325	0	0.00014323	Putative WRKY transcription factor 53
EG01_11G013280	2	2	0.001328	232	0.00014327	small heat shock protein%2C chloroplastic-like
EG01_12G010820	2	1	0	0	0.00015654	Putative protein
EG01_12G016120	2	2	9.4965e-06	232	0.0001269	Doubtful hypothetical protein
EG01_12G016260	2	4	0.11418	6663	0.00016244	Conserved hypothetical protein
EG01_13G005110	2	1	0	0	0.00013866	protein BPS1%2C chloroplastic-like
EG01_15G000560	2	2	0.01201	2442	0.00015295	Doubtful hypothetical protein
EG01_15G012110	2	5	0	2259	0.00014815	Doubtful hypothetical protein
EG01_U01G017350	2	1	0	0	0.00012327	Doubtful hypothetical protein
EG01_U01G030540	2	1	0.010778	0	0.00015244	Hypothetical protein
EG01_01G002490	3	7	0	1825	0.00015738	Putative F-box protein At4g22030
EG01_01G012140	3	1	6.146e-06	0	0.00015184	E3 ubiquitin-protein ligase ATL31-like
EG01_02G006950	3	2	0	5016	0.00016801	zinc finger A20 and AN1 domain-containing stress-associated protein 1-like
EG01_02G011840	3	2	6.6622e-06	462	0.00015193	mavicyanin-like isoform X1
EG01_03G003960	3	1	5.1619e-07	0	0.00014196	NAC domain-containing protein 68-like
EG01_06G007550	3	1	0	0	0.00015699	Protein SAR DEFICIENT 1 OS%3DArabidopsis thaliana GN%3DSARD1 PE%3D1 SV%3D1
EG01_08G009480	3	1	6.146e-06	0	0.00015184	Conserved hypothetical protein
EG01_08G010840	3	7	4.8077e-05	5002	0.00016292	Calmodulin-binding protein 60 D OS%3DArabidopsis thaliana GN%3DCBP60D PE%3D2 SV%3D1
EG01_08G012580	3	1	6.146e-06	0	0.00015184	Conserved hypothetical protein
EG01_09G002530	3	2	0	232	0.0001468	Nodulin-related protein 1%2C Putative
EG01_11G007330	3	1	6.146e-06	0	0.00015184	dehydration-responsive element-binding protein 1G
EG01_15G001650	3	1	0	0	0.00015699	nudix hydrolase 17%2C mitochondrial
EG01_U01G008150	3	1	0	0	0.00015699	RING-H2 finger protein ATL2-like
EG01_U02G030530	3	1	0	0	0.00015699	Os04g0530801 protein (Fragment)
EG01_U02G033720	3	1	6.146e-06	0	0.00015184	zinc finger protein ZAT11-like
EG01_01G002650	4	2	1.092e-08	1140	0.00013816	zinc finger CCCH domain-containing protein 2-like
EG01_01G003130	4	2	1.0578e-08	232	0.00013801	Conserved hypothetical protein
EG01_01G003370	4	1	9.8176e-09	0	0.00013797	heat stress transcription factor C-2b-like
EG01_02G008000	4	1	1.1023e-09	0	0.00012997	transcription factor TT2-like
EG01_04G005630	4	10	0	3359	0.00014253	WRKY transcription factor 79
EG01_04G006940	4	1	1.1023e-09	0	0.00012997	UPF0481 protein At3g47200-like
EG01_07G001300	4	1	0	0	0.00013373	Conserved hypothetical protein
EG01_08G000410	4	5	0	922	0.00013401	Plant F18B13-26 protein MTR_4g011060
EG01_08G002560	4	1	9.8176e-09	0	0.00013797	heat shock factor protein HSF30-like
EG01_08G012370	4	1	1.1023e-09	0	0.00012997	transcription factor MYB3-like
EG01_10G010530	4	1	9.8176e-09	0	0.00013797	zinc finger protein CONSTANS-LIKE 1-like
EG01_11G004500	4	1	9.8176e-09	0	0.00013797	inosine-5'-monophosphate dehydrogenase-like
EG01_11G007800	4	1	1.1023e-09	0	0.00012997	growth-regulating factor 10-like
EG01_12G002500	4	1	9.8176e-09	0	0.00013797	Conserved hypothetical protein
EG01_14G002750	4	1	9.8176e-09	0	0.00013797	Putative protein phosphatase 2C 75 isoform X1
EG01_U03G007270	4	1	9.8176e-09	0	0.00013797	mannose glucose-specific lectin-like isoform X1 crll
EG01_01G006930	5	1	0	0	0.00013801	protein ASPARTIC PROTEASE IN GUARD CELL 1-like
EG01_01G009490	5	2	3.8475e-07	690	0.00014261	Protein SAR DEFICIENT 1 OS%3DArabidopsis thaliana GN%3DSARD1 PE%3D1 SV%3D1
EG01_02G009820	5	3	4.1164e-07	463	0.00014257	Doubtful hypothetical protein
EG01_03G000540	5	2	0	2016	0.00015743	E3 ubiquitin-protein ligase RING1-like
EG01_04G009370	5	3	0	463	0.00013812	transcription factor bHLH35-like isoform X1
EG01_11G013740	5	1	0	0	0.00013801	polyamine transporter RMV1
EG01_15G013470	5	3	0	1594	0.00014736	U-box domain-containing protein 16-like
EG01_U01G019100	5	2	4.1048e-06	1800	0.00015225	Hypothetical protein
EG01_U02G019140	5	1	3.2314e-08	0	0.00013383	S-norcoclaurine synthase 1-like
EG01_U03G025910	5	1	3.2314e-08	0	0.00013383	23 kDa jasmonate-induced protein-like
EG01_01G009040	6	1	0	0	0.00014654	Conserved hypothetical protein
EG01_04G028160	6	8	0.16931	1603	0.0001517	serine, threonine-protein kinase-like protein CCR4
EG01_06G008420	6	1	0	0	0.00014654	nodulation-signaling pathway 2 protein-like
EG01_15G000370	6	1	0	0	0.00014654	Putative expressed protein
EG01_15G012120	6	1	0	0	0.00014654	Doubtful hypothetical protein
EG01_U01G016400	6	1	0	0	0.00014654	chaperone protein dnaJ 11%2C chloroplastic-like
EG01_U01G030530	6	2	0	1800	0.00015689	auxin-induced protein 15A-like
EG01_U02G031830	6	1	0	0	0.00014654	Xyloglucan endotransglucosylase hydrolase protein 14 OS%3DArabidopsis thaliana GN%3DXTH14 PE%3D1 SV%3D1 TCM_001861
EG01_U03G009100	6	1	0	0	0.00014654	CBL-interacting protein kinase 19-like
EG01_01G009520	7	5	0	922	0.00014921	Conserved hypothetical protein
EG01_02G003010	7	2	0	4830	0.00016041	ninja-family protein AFP3-like
EG01_02G006820	7	1	0	0	0.00014877	anthranilate O-methyltransferase 1-like
EG01_02G008010	7	1	0	0	0.00015029	transcription factor TT2-like
EG01_04G019250	7	1	0	0	0.00014903	22.0 kDa class IV heat shock protein-like
EG01_06G001270	7	6	2.7523e-07	1150	0.00015408	Putative WRKY transcription factor 51 isoform X2
EG01_06G001820	7	2	0	232	0.00014908	Doubtful hypothetical protein
EG01_06G002880	7	1	0	0	0.00014877	heat stress transcription factor C-2b-like
EG01_06G004390	7	2	0	1362	0.00015954	BURP domain-containing protein 3-like
EG01_10G005180	7	1	1.7889e-08	0	0.00014409	NAC domain-containing protein 21 22-like glysoja_011392
EG01_11G000210	7	1	0	0	0.00014877	peroxygenase-like
EG01_12G004830	7	1	2.3306e-08	0	0.00014422	Doubtful hypothetical protein
EG01_14G000670	7	2	0	2016	0.00015969	abscisic acid 8'-hydroxylase 1-like
EG01_15G000510	7	1	0	0	0.00014877	serine carboxypeptidase-like 40 isoform X3
EG01_16G002280	7	4	2.3088e-07	1817	0.00015437	ATP-dependent zinc metalloprotease FTSH 6%2C chloroplastic
EG01_U01G001710	7	1	0	0	0.00014877	ninja-family protein AFP3-like isoform X2
EG01_U01G006130	7	1	2.3306e-08	0	0.00014422	Doubtful hypothetical protein
EG01_U01G006150	7	1	2.3306e-08	0	0.00014422	Doubtful hypothetical protein
EG01_U01G032130	7	3	2.0126e-07	4663	0.00015571	Putative WRKY transcription factor 70
EG01_U02G002960	7	4	2.1761e-06	8350	0.00016534	polyphenol oxidase%2C chloroplastic-like
EG01_U03G019070	7	1	2.3306e-08	0	0.00014422	Mediator of RNA polymerase II transcription subunit 18%2C Putative
EG01_01G011140	8	9	0	5156	0.00015119	14-3-3 protein 7 isoform X1
EG01_02G008180	8	3	0	12982	0.00016955	transcription factor MYB44-like
EG01_02G013220	8	3	1.9783e-06	6146	0.00016474	heat shock 70 kDa protein-like
EG01_03G004790	8	1	1.5328e-07	0	0.00015309	rab9 effector protein with kelch motifs-like isoform X1
EG01_04G005200	8	2	2.0571e-07	5200	0.00015552	heat shock 70 kDa protein
EG01_04G018610	8	1	3.649e-08	0	0.00014607	Hypothetical protein
EG01_05G002690	8	1	3.649e-08	0	0.00014607	Conserved hypothetical protein
EG01_05G004150	8	2	4.6307e-08	3472	0.00014676	glutathione S-transferase F12-like
EG01_08G013300	8	1	3.649e-08	0	0.00014607	glucose-6-phosphate phosphate translocator 2%2C chloroplastic-like GLYMA_13G206700
EG01_10G003340	8	2	0	232	0.00015873	Conserved hypothetical protein
EG01_11G002490	8	3	0	5588	0.00016005	Cinnamyl alcohol dehydrogenase 3
EG01_11G013310	8	1	1.6922e-07	0	0.00015432	small heat shock protein%2C chloroplastic-like
EG01_U01G008400	8	1	3.649e-08	0	0.00014607	cytochrome P450 78A5-like
EG01_U02G005650	8	1	3.649e-08	0	0.00014607	two-component response regulator ARR12-like
EG01_U03G010040	8	1	3.649e-08	0	0.00014607	transcription factor TT2-like
EG01_U03G013330	8	1	3.649e-08	0	0.00014607	glucose-1-phosphate adenylyltransferase large subunit 1-like
EG01_01G014670	9	2	0	690	0.00015664	ethylene-responsive transcription factor ERF017-like
EG01_02G002120	9	1	0	0	0.00014611	salutaridinol 7-O-acetyltransferase-like
EG01_02G007780	9	13	1	6867	0.00016239	DUF1677 family protein
EG01_03G000970	9	3	0.091688	463	0.00015124	heat shock cognate 70 kDa protein 2-like
EG01_03G002490	9	1	0	0	0.00015649	Putative protein phosphatase 2C 32
EG01_04G014160	9	2	0.091688	462	0.00015129	Doubtful hypothetical protein
EG01_04G019260	9	2	0	232	0.0001462	22.7 kDa class IV heat shock protein-like
EG01_06G006070	9	3	0	919	0.00015669	mitogen-activated protein kinase kinase kinase 2-like
EG01_06G007230	9	1	0.084584	0	0.00015119	Doubtful hypothetical protein
EG01_07G008430	9	1	0	0	0.00015649	E3 ubiquitin-protein ligase PUB22-like
EG01_08G001880	9	1	0	0	0.00015649	Conserved hypothetical protein
EG01_09G005670	9	1	0	0	0.00015649	Conserved hypothetical protein
EG01_09G008600	9	3	0.091688	463	0.00015124	Calcium-binding protein CML42 OS%3DArabidopsis thaliana GN%3DCML42 PE%3D1 SV%3D1
EG01_09G010470	9	1	0.083988	0	0.0001511	protein EXORDIUM-like
EG01_09G010480	9	1	0.083988	0	0.0001511	protein EXORDIUM-like
EG01_11G001720	9	1	0	0	0.00015649	Doubtful hypothetical protein
EG01_11G013990	9	1	0.0071041	0	0.0001414	Conserved hypothetical protein
EG01_12G015060	9	1	0	0	0.00014611	Putative serine threonine-protein kinase-like protein CCR3 ZOSMA_28G00270
EG01_13G010610	9	1	0	0	0.00015649	dehydration-responsive element-binding protein 1C-like
EG01_15G010720	9	1	0	0	0.00015649	calcium-binding protein PBP1-like
EG01_U01G014680	9	1	0	0	0.00014611	dehydration-responsive element-binding protein 1C
EG01_U02G027550	9	3	0	12244	0.00016694	cucumber peeling cupredoxin-like
EG01_U02G030540	9	3	0	463	0.00015659	Hexosyltransferase
EG01_U03G013910	9	2	0	690	0.00015664	Calcium-binding protein CML38 OS%3DArabidopsis thaliana GN%3DCML38 PE%3D2 SV%3D1
EG01_U03G020260	9	1	0	0	0.00014611	xyloglucan endotransglucosylase hydrolase protein 22-like AoXET2
EG01_01G015700	10	1	0.00013756	0	0.00014505	U-box domain-containing protein 21-like
EG01_06G007620	10	1	0	0	0.00014984	18.1 kDa class I heat shock protein-like
EG01_08G015040	10	2	0.0014683	232	0.00015523	Conserved hypothetical protein
EG01_09G005650	10	1	0.00013756	0	0.00014505	Conserved hypothetical protein
EG01_09G009620	10	2	0.0015002	916	0.00015538	beta-xylosidase alpha-L-arabinofuranosidase 2-like OsI_08964
EG01_11G013300	10	4	0	693	0.00015011	small heat shock protein%2C chloroplastic-like
EG01_12G014820	10	1	0.0013627	0	0.00015518	LOW QUALITY PROTEIN: Putative protein phosphatase 2C 32
EG01_13G009630	10	1	0.0013627	0	0.00015518	heat shock protein 83-like
EG01_14G009190	10	1	0.00013756	0	0.00014505	Doubtful hypothetical protein
EG01_15G000960	10	1	0.0013627	0	0.00015518	BI1-like protein
EG01_U01G003080	10	7	0	2486	0.00016098	leucine-rich repeat receptor-like serine
EG01_U01G036500	10	1	0.0013627	0	0.00015518	Putative serine threonine-protein kinase WNK11 GLYMA_18G081500
EG01_02G006800	11	2	0	232	0.00015591	anthranilate O-methyltransferase 1-like
EG01_04G008080	11	1	0.00085595	0	0.0001615	linoleate 13S-lipoxygenase 2-1%2C chloroplastic-like
EG01_06G009030	11	3	0.010531	2872	0.00016661	Doubtful hypothetical protein
EG01_07G002040	11	4	0.011047	13382	0.00017452	bidirectional sugar transporter SWEET14-like
EG01_08G011380	11	2	0.09539	11220	0.00016972	NAC transcription factor NAM-B2-like
EG01_08G020150	11	2	0	232	0.00016779	WD repeat-containing protein tag-125-like
EG01_12G005280	11	3	0	13416	0.00017253	Putative WRKY transcription factor 70
EG01_15G002950	11	2	0.00093392	462	0.00016171	cytochrome P450 71A1-like
EG01_15G007800	11	2	0	690	0.0001679	protein PHLOEM PROTEIN 2-LIKE A1
EG01_U01G011860	11	1	7.236e-05	0	0.00015047	UPF0481 protein At3g47200-like%2C partial
EG01_U03G018660	11	1	0	0	0.00016041	transcription factor MYC4-like
EG01_02G009050	12	1	0	0	0.0001392	nucleobase-ascorbate transporter 6-like
EG01_02G012090	12	1	0	0	0.00017065	glucose-1-phosphate adenylyltransferase small subunit%2Cchloroplastic amyloplastic-like agpl1
EG01_02G013120	12	3	0	463	0.00017077	WRKY transcription factor 79
EG01_04G011980	12	2	0	12922	0.00017612	Conserved hypothetical protein
EG01_08G005170	12	2	1.3719e-06	232	0.00014384	kinesin-13A-like isoform X1
EG01_08G008150	12	1	0	0	0.00014863	protein RADIALIS-like 1
EG01_08G008160	12	4	1.5061e-05	1371	0.00015394	protein RADIALIS-like 3
EG01_08G010330	12	1	0.00014529	0	0.00016426	desiccation-related protein clone PCC6-19-like
EG01_10G004590	12	1	0	0	0.00017065	patatin-like protein 3
EG01_11G006630	12	1	0.00014529	0	0.00016426	homeobox-leucine zipper protein HOX6-like
EG01_11G008660	12	1	0	0	0.00014863	MADS-box transcription factor 50-like isoform X2
EG01_12G006000	12	2	0.00014656	1800	0.00016507	NAC transcription factor 29-like
EG01_13G006700	12	7	0.0017299	15044	0.00017768	cytochrome P450 71A1-like
EG01_15G004740	12	3	0	692	0.00014877	isoaspartyl peptidase L-asparaginase 1 TCM_033762
EG01_15G006320	12	2	0	1582	0.00015934	Doubtful hypothetical protein
EG01_U01G036610	12	2	0	2016	0.00017117	growth-regulating factor 7-like isoform X1
EG01_U02G009880	12	1	1.2732e-06	0	0.0001438	protein RADIALIS-like 3
EG01_U02G029300	12	1	0	0	0.00017065	S-linalool synthase-like
EG01_02G014120	13	2	0	916	0.00016689	xyloglucan endotransglucosylase hydrolase protein 22-like XET1
EG01_03G006880	13	1	0	0	0.00015504	Conserved hypothetical protein
EG01_04G000160	13	2	0	232	0.00015509	Conserved hypothetical protein
EG01_04G004340	13	7	0.00029055	7793	0.00017337	glutamate receptor 2.8-like
EG01_04G004890	13	1	2.0788e-06	0	0.0001497	VQ motif-containing protein
EG01_10G011570	13	1	0	0	0.00015504	Harpin-induced protein
EG01_11G006970	13	1	0	0	0.00015504	calcium-binding protein KIC-like
EG01_12G005990	13	1	0	0	0.00016667	NAC domain-containing protein 68-like isoform X1
EG01_12G010930	13	1	0	0	0.00016667	ethylene-responsive transcription factor RAP2-3-like
EG01_15G000570	13	2	0	916	0.00016689	Doubtful hypothetical protein
EG01_15G015630	13	3	2.683e-05	692	0.00016082	18.1 kDa class I heat shock protein-like
EG01_U01G019690	13	4	2.9329e-05	693	0.00016082	thaumatin-like protein 1b
EG01_U02G019660	13	1	0	0	0.00015504	xyloglucan endotransglucosylase hydrolase protein 22-like XET1
EG01_U03G026480	13	1	0	0	0.00016667	protein EXORDIUM-like
EG01_03G003380	14	1	0	0	1.6591e-05	expansin-A2-like
EG01_05G005720	14	2	3.9675e-17	5	1.6592e-05	2'-deoxymugineic-acid 2'-dioxygenase-like
EG01_08G012180	14	2	4.6257e-17	8	1.6593e-05	Conserved hypothetical protein
EG01_11G004940	14	1	0	0	1.6591e-05	expansin-B5-like
EG01_11G004950	14	4	2.4374e-17	12	1.6593e-05	expansin-B18-like
EG01_12G013870	14	1	0	0	1.6591e-05	expansin-A2-like isoform X1
EG01_U01G037490	14	1	4.7602e-17	0	1.659e-05	LRR receptor-like serine threonine-protein kinase FLS2 PH01B019A14.19
EG01_03G005920	15	1	2.3869e-06	0	0.00015964	glutaredoxin-C1-like
EG01_04G007000	15	3	1.8872e-05	12830	0.00017206	Putative: CAP-Gly domain-containing linker protein 1
EG01_06G009040	15	1	1.4829e-05	0	0.00016739	small heat shock protein%2C chloroplastic-like isoform X1
EG01_07G006070	15	1	2.3869e-06	0	0.00015964	Coiled-coil domain-containing protein 18%2C Putative isoform 2 (Fragment)
EG01_08G004550	15	1	2.3869e-06	0	0.00015964	early nodulin-like protein 3
EG01_14G002390	15	1	2.3869e-06	0	0.00015964	alpha carbonic anhydrase 7-like
EG01_15G011160	15	1	2.3869e-06	0	0.00015964	two-component response regulator ARR8-like
EG01_U02G000170	15	2	0.00017252	12516	0.00017618	Conserved hypothetical protein
EG01_U02G015360	15	3	0	12532	0.00017416	26.5 kDa heat shock protein%2C mitochondrial
EG01_U02G017270	15	3	0	16831	0.00017819	cinnamoyl-CoA reductase 1-like
EG01_U02G025610	15	1	2.3869e-06	0	0.00015964	Protein phosphatase 2C 3 OS%3DArabidopsis thaliana GN%3DAIP1 PE%3D1 SV%3D1
EG01_U02G034010	15	7	0	1377	0.00016578	non-specific lipid-transfer protein 1-like
EG01_04G001470	16	2	0.0012247	232	0.0001436	Albumin-2 OS%3DPisum sativum PE%3D2 SV%3D1
EG01_04G001490	16	1	0	0	0.0001311	Albumin-2 OS%3DPisum sativum PE%3D2 SV%3D1
EG01_06G005040	16	1	0.00017098	0	0.00013517	Bowman-Birk type trypsin inhibitor-like
EG01_08G007490	16	2	0.00018423	232	0.00013521	F-box kelch-repeat protein At3g06240-like MIMGU_mgv1a027018mg
EG01_08G007510	16	5	0.0016673	2254	0.00014397	Conserved hypothetical protein
EG01_08G008670	16	1	0	0	0.0001311	Conserved hypothetical protein
EG01_08G015520	16	3	0	2882	0.0001485	ethylene-responsive transcription factor 12
EG01_09G002150	16	1	0	0	0.00013931	flavonoid 3'-monooxygenase-like
EG01_12G002380	16	1	0.0010007	0	0.00014306	zinc finger protein ZAT11
EG01_12G012990	16	5	0	1375	0.00013955	transcription factor LAF1-like isoform X1
EG01_15G002770	16	2	0.00018423	232	0.00013521	transcription factor WER-like
EG01_15G013120	16	1	0	0	0.00013931	Putative WRKY transcription factor 67
EG01_U01G022140	16	1	0	0	0.00013931	G-type lectin S-receptor-like serine threonine-protein kinase RLK1%2C partial TRIUR3_14811
EG01_U02G004120	16	1	0.00017098	0	0.00013517	serine threonine-protein kinase SAPK3-like RCOM_0855720
EG01_U02G007120	16	3	0.012915	3500	0.00015319	Conserved hypothetical protein
EG01_U02G007590	16	1	0	0	0.00013897	serine carboxypeptidase-like 12 isoform X2
EG01_U03G020790	16	2	0	232	0.00014797	Conserved hypothetical protein
EG01_04G009630	17	1	0	0	1.6259e-05	A-kinase anchor protein 9%2C Putative isoform 2
EG01_04G016370	17	1	0	0	1.6259e-05	70 kDa peptidyl-prolyl isomerase-like isoform X2
EG01_08G017690	18	1	0	0	1.6259e-05	protein PHLOEM PROTEIN 2-LIKE A1-like
EG01_08G017700	18	1	0	0	1.6259e-05	Phloem protein 2
EG01_12G001740	19	1	0	0	1.6259e-05	photosystem II protein K (chloroplast)
EG01_U01G009080	19	1	0	0	1.6259e-05	cytochrome b6 f complex subunit V (chloroplast) petG
EG01_U01G006920	20	1	0	0	1.6259e-05	mannose glucose-specific lectin-like isoform X2 POPTR_0017s00600g
EG01_U03G023420	20	1	0	0	1.6259e-05	mannose, glucose-specific lectin-like isoform X1

## Sheet: All
Gene_ID	Community	Degree	Hub Score	Betweenness	Closeness	Functional Annotation
EG01_01G003940	1	1	0.0000e+00	0	0.35211	heavy metal-associated isoprenylated plant protein 26-like
EG01_01G014670	1	4	0.0000e+00	4351	0.38589	ethylene-responsive transcription factor ERF017-like
EG01_02G006950	1	3	0.0000e+00	962	0.37739	zinc finger A20 and AN1 domain-containing stress-associated protein 1-like
EG01_03G000840	1	1	0.0000e+00	0	0.36846	Protein phosphatase 2C 35 OS%3DOryza sativa subsp. japonica GN%3DXB15 PE%3D1 SV%3D1
EG01_04G017170	1	1	0.0000e+00	0	0.3602	nuclear transcription factor Y subunit C-4-like
EG01_08G001880	1	1	0.0000e+00	0	0.37716	Conserved hypothetical protein
EG01_10G011570	1	2	0.0000e+00	322	0.37733	Harpin-induced protein
EG01_11G002150	1	5	0.0000e+00	2538	0.36865	L-ascorbate peroxidase%2C cytosolic-like
EG01_11G013300	1	2	0.0000e+00	3130	0.37713	small heat shock protein%2C chloroplastic-like
EG01_15G001650	1	5	0.0000e+00	10353	0.38652	nudix hydrolase 17%2C mitochondrial
EG01_U02G017100	1	2	0.0000e+00	642	0.36026	ceramide-1-phosphate transfer protein-like
EG01_U01G030530	1	3	0.015348	14412	0.39032	auxin-induced protein 15A-like
EG01_U02G027550	1	3	0.0037396	1910	0.38194	cucumber peeling cupredoxin-like
EG01_02G014120	1	2	0.0031795	322	0.3818	xyloglucan endotransglucosylase hydrolase protein 22-like XET1
EG01_15G000570	1	1	0.0028665	0	0.38177	Doubtful hypothetical protein
EG01_03G000410	1	2	0.0024576	3432	0.38148	Conserved hypothetical protein
EG01_12G016120	1	1	0.0021831	0	0.38116	Doubtful hypothetical protein
EG01_U02G031830	1	1	0.0021831	0	0.38116	Xyloglucan endotransglucosylase hydrolase protein 14 OS%3DArabidopsis thaliana GN%3DXTH14 PE%3D1 SV%3D1 TCM_001861
EG01_15G000560	1	2	0.00051549	322	0.37288	Doubtful hypothetical protein
EG01_01G012140	1	1	0.00046473	0	0.37286	E3 ubiquitin-protein ligase ATL31-like
EG01_06G007550	1	1	0.00040843	0	0.3728	Protein SAR DEFICIENT 1 OS%3DArabidopsis thaliana GN%3DSARD1 PE%3D1 SV%3D1
EG01_04G001580	1	2	0.00033067	2826	0.37286	galactinol synthase 1-like
EG01_15G001920	1	3	7.0952e-05	1279	0.36443	alpha%2Calpha-trehalose-phosphate synthase [UDP-forming]6-like
EG01_01G001470	1	1	5.6123e-05	0	0.36433	17.1 kDa class II heat shock protein-like
EG01_02G013220	1	1	5.6123e-05	0	0.36433	heat shock 70 kDa protein-like
EG01_04G019250	1	1	5.6123e-05	0	0.36433	22.0 kDa class IV heat shock protein-like
EG01_06G001590	1	2	8.6993e-06	322	0.35615	beta-galactosidase-like%2C partial
EG01_01G006930	2	1	0.0000e+00	0	0.41487	protein ASPARTIC PROTEASE IN GUARD CELL 1-like
EG01_02G008180	2	2	0.0000e+00	21390	0.42294	transcription factor MYB44-like
EG01_03G002490	2	3	0.0000e+00	20776	0.41278	Putative protein phosphatase 2C 32
EG01_04G000160	2	4	0.0000e+00	21233	0.41799	Conserved hypothetical protein
EG01_06G006070	2	1	0.0000e+00	0	0.40707	mitogen-activated protein kinase kinase kinase 2-like
EG01_07G008430	2	1	0.0000e+00	0	0.38276	E3 ubiquitin-protein ligase PUB22-like
EG01_08G012580	2	2	0.0000e+00	1276	0.40241	Conserved hypothetical protein
EG01_09G005650	2	1	0.0000e+00	0	0.40228	Conserved hypothetical protein
EG01_U01G006150	2	2	0.0000e+00	642	0.3924	Doubtful hypothetical protein
EG01_U03G009100	2	1	0.0000e+00	0	0.4046	CBL-interacting protein kinase 19-like
EG01_04G014160	2	3	49.777	21343	0.42049	Doubtful hypothetical protein
EG01_U02G033720	2	2	8.3317	20382	0.41539	zinc finger protein ZAT11-like
EG01_U03G013910	2	2	8.01	322	0.41247	Calcium-binding protein CML38 OS%3DArabidopsis thaliana GN%3DCML38 PE%3D2 SV%3D1
EG01_01G009040	2	1	7.2214	0	0.41244	Conserved hypothetical protein
EG01_01G002310	2	3	1.5407	19018	0.40994	Conserved hypothetical protein
EG01_04G008660	2	3	1.404	1907	0.40756	Conserved hypothetical protein
EG01_U02G030530	2	2	0.17477	960	0.39736	Os04g0530801 protein (Fragment)
EG01_01G016740	2	2	0.021428	322	0.38754	calcium-transporting ATPase 8%2C plasma membrane-type-like isoform X1
EG01_01G002490	3	1	0.0000e+00	0	0.36093	Putative F-box protein At4g22030
EG01_02G011840	3	4	0.0000e+00	963	0.36947	mavicyanin-like isoform X1
EG01_03G000320	3	1	0.0000e+00	0	0.36919	Hypothetical protein
EG01_04G028160	3	2	0.0000e+00	322	0.36936	serine, threonine-protein kinase-like protein CCR4
EG01_11G007330	3	1	0.0000e+00	0	0.36083	dehydration-responsive element-binding protein 1G
EG01_12G015060	3	2	0.0000e+00	642	0.36939	Putative serine threonine-protein kinase-like protein CCR3 ZOSMA_28G00270
EG01_14G009190	3	1	0.0000e+00	0	0.36083	Doubtful hypothetical protein
EG01_15G013470	3	1	0.0000e+00	0	0.36093	U-box domain-containing protein 16-like
EG01_U01G016400	3	2	0.0000e+00	642	0.36939	chaperone protein dnaJ 11%2C chloroplastic-like
EG01_U01G017350	3	4	0.0000e+00	3761	0.37816	Doubtful hypothetical protein
EG01_U03G019070	3	3	0.0000e+00	3139	0.3781	Mediator of RNA polymerase II transcription subunit 18%2C Putative
EG01_U03G020260	3	2	0.0000e+00	960	0.36947	xyloglucan endotransglucosylase hydrolase protein 22-like AoXET2
EG01_09G010470	3	3	0.0039786	7319	0.38247	protein EXORDIUM-like
EG01_09G010480	3	3	0.00079266	2536	0.37383	protein EXORDIUM-like
EG01_U02G030540	3	4	0.00077527	2541	0.37378	Hexosyltransferase
EG01_08G009480	3	2	0.0006577	322	0.37364	Conserved hypothetical protein
EG01_13G005110	3	1	0.00059294	0	0.37361	protein BPS1%2C chloroplastic-like
EG01_U03G026480	3	1	0.00051921	0	0.37355	protein EXORDIUM-like
EG01_11G013280	3	1	0.00011077	0	0.36512	small heat shock protein%2C chloroplastic-like
EG01_12G014820	3	1	0.00011077	0	0.36512	LOW QUALITY PROTEIN: Putative protein phosphatase 2C 32
EG01_15G010720	3	3	0.00011077	643	0.36518	calcium-binding protein PBP1-like
EG01_U01G030540	3	1	0.00011077	0	0.36512	Hypothetical protein
EG01_03G000540	3	2	9.5054e-05	322	0.36507	E3 ubiquitin-protein ligase RING1-like
EG01_09G009620	3	2	9.5054e-05	322	0.36507	beta-xylosidase alpha-L-arabinofuranosidase 2-like OsI_08964
EG01_02G009820	3	1	8.4673e-05	0	0.36502	Doubtful hypothetical protein
EG01_04G011980	4	3	0.0000e+00	7199	0.42215	Conserved hypothetical protein
EG01_05G002690	4	1	0.0000e+00	0	0.4213	Conserved hypothetical protein
EG01_05G004150	4	1	0.0000e+00	0	0.3924	glutathione S-transferase F12-like
EG01_08G013300	4	1	0.0000e+00	0	0.4213	glucose-6-phosphate phosphate translocator 2%2C chloroplastic-like GLYMA_13G206700
EG01_09G002150	4	1	0.0000e+00	0	0.40241	flavonoid 3'-monooxygenase-like
EG01_10G001310	4	2	0.0000e+00	6342	0.41244	remorin-like
EG01_13G006700	4	1	0.0000e+00	0	0.4213	cytochrome P450 71A1-like
EG01_U01G001710	4	1	0.0000e+00	0	0.4213	ninja-family protein AFP3-like isoform X2
EG01_U01G008400	4	1	0.0000e+00	0	0.40241	cytochrome P450 78A5-like
EG01_U01G036610	4	2	0.0000e+00	960	0.40251	growth-regulating factor 7-like isoform X1
EG01_U02G005650	4	1	0.0000e+00	0	0.3924	two-component response regulator ARR12-like
EG01_U02G025610	4	1	0.0000e+00	0	0.4213	Protein phosphatase 2C 3 OS%3DArabidopsis thaliana GN%3DAIP1 PE%3D1 SV%3D1
EG01_04G008080	4	8	6008.1	18831	0.42709	linoleate 13S-lipoxygenase 2-1%2C chloroplastic-like
EG01_01G002650	4	2	849.92	6622	0.41726	zinc finger CCCH domain-containing protein 2-like
EG01_08G012370	4	1	749.02	0	0.41649	transcription factor MYB3-like
EG01_05G004530	4	5	174.84	6153	0.4077	two-component response regulator ARR3-like
EG01_10G003340	4	3	24.432	643	0.39742	Conserved hypothetical protein
EG01_01G009470	5	5	0.0000e+00	4389	0.41319	Leucine-rich repeat receptor-like protein kinase PXC1 OS%3DArabidopsis thaliana GN%3DPXC1 PE%3D2 SV%3D1
EG01_02G003010	5	2	0.0000e+00	960	0.40277	ninja-family protein AFP3-like
EG01_08G015520	5	2	0.0000e+00	322	0.40271	ethylene-responsive transcription factor 12
EG01_13G008530	5	1	0.0000e+00	0	0.40251	pentatricopeptide repeat-containing protein At2g13600-like
EG01_16G006700	5	2	0.0000e+00	642	0.40264	zinc finger protein 7-like
EG01_U01G022140	5	1	0.0000e+00	0	0.39265	G-type lectin S-receptor-like serine threonine-protein kinase RLK1%2C partial TRIUR3_14811
EG01_U01G034540	5	1	0.0000e+00	0	0.3925	alpha-L-fucosidase 2-like isoform X1
EG01_U01G040800	5	1	0.0000e+00	0	0.39265	kinesin-like protein KIN12B
EG01_15G013120	5	3	308.68	1910	0.40796	Putative WRKY transcription factor 67
EG01_14G004330	5	2	270.19	960	0.40786	heavy metal-associated isoprenylated plant protein 26
EG01_U03G022320	5	2	266.57	322	0.4078	auxin-induced protein 6B-like
EG01_01G003370	5	1	240.33	0	0.40776	heat stress transcription factor C-2b-like
EG01_08G004270	5	3	43.135	643	0.39768	S-type anion channel SLAH2-like
EG01_03G004790	5	1	33.713	0	0.39755	rab9 effector protein with kelch motifs-like isoform X1
EG01_U01G009100	5	2	33.128	322	0.39752	histidine kinase 4-like
EG01_01G004450	6	2	0.0000e+00	36	0.075689	protein trichome birefringence-like 39
EG01_02G000660	6	1	0.0000e+00	0	0.075668	vacuolar cation proton exchanger 1a-like isoform X3 POPTR_0006s10080g
EG01_04G016380	6	2	0.0000e+00	99	0.075702	transcription factor bHLH78-like isoform X1
EG01_06G008630	6	2	0.0000e+00	51	0.075682	UDP-glucuronate:xylan alpha-glucuronosyltransferase 2
EG01_08G008150	6	1	0.0000e+00	0	0.075692	protein RADIALIS-like 1
EG01_10G005820	6	2	0.0000e+00	19	0.075679	zinc finger CCCH domain-containing protein 18-like isoform X1
EG01_10G010840	6	2	0.0000e+00	64	0.075689	Isoform 2 of Inositol oxygenase 4 OS%3DArabidopsis thaliana GN%3DMIOX4
EG01_11G004950	6	4	0.0000e+00	54	0.07569	expansin-B18-like
EG01_11G009110	6	3	0.0000e+00	103	0.075697	neuromodulin-like
EG01_U02G009880	6	2	0.0000e+00	36	0.075673	protein RADIALIS-like 3
EG01_U02G032720	6	3	0.0000e+00	109	0.075703	cadmium, zinc-transporting ATPase HMA2-like
EG01_09G000390	6	2	3.1496e-13	19	0.075664	calcium uniporter protein 2%2C mitochondrial
EG01_10G010020	6	2	3.0926e-13	19	0.075691	rho guanine nucleotide exchange factor 8
EG01_07G006370	6	1	1.1875e-13	0	0.07568	lipase-like PAD4
EG01_03G003380	6	2	1.0154e-13	96	0.0757	expansin-A2-like
EG01_08G008160	6	3	7.4601e-14	108	0.075701	protein RADIALIS-like 3
EG01_11G008660	6	2	6.4373e-14	75	0.075696	MADS-box transcription factor 50-like isoform X2
EG01_08G012180	6	1	6.375e-14	0	0.075679	Conserved hypothetical protein
EG01_11G004940	6	1	6.375e-14	0	0.075679	expansin-B5-like
EG01_12G013870	6	1	6.375e-14	0	0.075679	expansin-A2-like isoform X1
EG01_15G004740	6	1	6.2749e-14	0	0.075653	isoaspartyl peptidase L-asparaginase 1 TCM_033762
EG01_06G005050	7	1	0.0000e+00	0	0.37166	Bowman-Birk type trypsin inhibitor-like
EG01_06G009970	7	3	0.0000e+00	643	0.39002	EG45-like domain containing protein
EG01_07G009760	7	4	0.0000e+00	4080	0.3999	phytosulfokines-like
EG01_12G011720	7	2	0.0000e+00	642	0.38075	nicotianamine synthase 3
EG01_12G011730	7	2	0.0000e+00	1276	0.39017	nicotianamine synthase 3
EG01_U02G000470	7	1	0.0000e+00	0	0.38989	dnaJ homolog subfamily B member 7-like isoform X1
EG01_U02G022120	7	1	0.0000e+00	0	0.39005	fruit protein pKIWI501-like
EG01_04G001930	7	3	0.027433	1907	0.39501	rab-like protein 6
EG01_09G006970	7	2	0.024727	960	0.39491	Conserved hypothetical protein
EG01_01G005720	7	2	0.024064	322	0.39485	Aquaporin TIP2-1 OS%3DArabidopsis thaliana GN%3DTIP2-1 PE%3D1 SV%3D2
EG01_03G004500	7	2	0.0034149	960	0.38542	nicotianamine synthase 3
EG01_09G012150	7	1	0.0030317	0	0.38518	ferredoxin--nitrite reductase%2C chloroplastic
EG01_U03G001100	7	1	0.0030317	0	0.38518	uroporphyrinogen-III C-methyltransferase
EG01_03G004510	7	2	0.00041869	322	0.37617	Conserved hypothetical protein
EG01_01G015700	8	1	0.0000e+00	0	0.39683	U-box domain-containing protein 21-like
EG01_03G003960	8	2	0.0000e+00	322	0.39876	NAC domain-containing protein 68-like
EG01_09G002530	8	3	0.0000e+00	14362	0.3937	Nodulin-related protein 1%2C Putative
EG01_11G001720	8	3	0.0000e+00	962	0.39692	Doubtful hypothetical protein
EG01_11G006970	8	2	0.0000e+00	322	0.39676	calcium-binding protein KIC-like
EG01_12G005990	8	2	0.0000e+00	322	0.39876	NAC domain-containing protein 68-like isoform X1
EG01_12G016260	8	2	0.0000e+00	14740	0.40048	Conserved hypothetical protein
EG01_U01G003080	8	2	0.0000e+00	322	0.39876	leucine-rich repeat receptor-like serine
EG01_U01G006130	8	4	0.0000e+00	19212	0.40707	Doubtful hypothetical protein
EG01_U01G008150	8	2	0.0000e+00	642	0.39879	RING-H2 finger protein ATL2-like
EG01_U01G014680	8	1	0.0000e+00	0	0.38883	dehydration-responsive element-binding protein 1C
EG01_U03G025910	8	1	0.0000e+00	0	0.38706	23 kDa jasmonate-induced protein-like
EG01_11G013990	8	6	0.61822	17304	0.40391	Conserved hypothetical protein
EG01_10G012390	8	3	0.35854	1594	0.40196	Putative WRKY transcription factor 53
EG01_15G012110	8	2	0.31285	642	0.40186	Doubtful hypothetical protein
EG01_13G010610	8	2	0.078944	14526	0.39708	dehydration-responsive element-binding protein 1C-like
EG01_15G012120	8	2	0.075799	322	0.39376	Doubtful hypothetical protein
EG01_08G010840	8	1	0.067521	0	0.3937	Calmodulin-binding protein 60 D OS%3DArabidopsis thaliana GN%3DCBP60D PE%3D2 SV%3D1
EG01_12G004830	8	1	0.067521	0	0.3937	Doubtful hypothetical protein
EG01_U02G019660	8	1	0.067521	0	0.3937	xyloglucan endotransglucosylase hydrolase protein 22-like XET1
EG01_01G009490	8	2	0.049423	322	0.39194	Protein SAR DEFICIENT 1 OS%3DArabidopsis thaliana GN%3DSARD1 PE%3D1 SV%3D1
EG01_09G008600	8	1	0.044557	0	0.39191	Calcium-binding protein CML42 OS%3DArabidopsis thaliana GN%3DCML42 PE%3D1 SV%3D1
EG01_09G005670	8	1	0.034169	0	0.39176	Conserved hypothetical protein
EG01_15G000370	8	1	0.010298	0	0.38877	Putative expressed protein
EG01_01G009520	9	3	0.0000e+00	22879	0.42273	Conserved hypothetical protein
EG01_01G009540	9	1	0.0000e+00	0	0.41904	Hypothetical protein
EG01_03G000970	9	1	0.0000e+00	0	0.42269	heat shock cognate 70 kDa protein 2-like
EG01_04G019260	9	2	0.0000e+00	23430	0.42666	22.7 kDa class IV heat shock protein-like
EG01_06G007620	9	1	0.0000e+00	0	0.41501	18.1 kDa class I heat shock protein-like
EG01_08G024020	9	1	0.0000e+00	0	0.42269	Pentatricopeptide repeat-containing protein At4g16470 OS%3DArabidopsis thaliana GN%3DPCMP-E12 PE%3D2 SV%3D2
EG01_12G010820	9	2	0.0000e+00	322	0.41504	Putative protein
EG01_15G000510	9	1	0.0000e+00	0	0.41904	serine carboxypeptidase-like 40 isoform X3
EG01_U02G015360	9	2	0.0000e+00	322	0.41908	26.5 kDa heat shock protein%2C mitochondrial
EG01_04G005200	9	4	479.11	23953	0.42852	heat shock 70 kDa protein
EG01_01G009510	9	5	101.39	23751	0.42477	18.1 kDa class I heat shock protein-like
EG01_04G018570	9	4	19.408	22841	0.42063	stromal 70 kDa heat shock-related protein%2C chloroplastic
EG01_08G005220	9	1	13.193	0	0.41705	chaperone protein ClpB1
EG01_04G013840	9	1	11.074	0	0.4135	multiple C2 and transmembrane domain-containing protein 2-like
EG01_06G009040	9	1	2.1197	0	0.40957	small heat shock protein%2C chloroplastic-like isoform X1
EG01_01G009630	10	3	0.0000e+00	643	0.42575	non-specific lipid-transfer protein 2-like
EG01_04G018580	10	2	0.0000e+00	322	0.41887	stromal 70 kDa heat shock-related protein%2C chloroplastic
EG01_12G014370	10	1	0.0000e+00	0	0.41873	abscisic acid receptor PYL4-like
EG01_15G002770	10	2	0.0000e+00	25152	0.43275	transcription factor WER-like
EG01_15G015630	10	4	0.0000e+00	963	0.41894	18.1 kDa class I heat shock protein-like
EG01_16G002280	10	5	0.0000e+00	26235	0.43029	ATP-dependent zinc metalloprotease FTSH 6%2C chloroplastic
EG01_U02G007120	10	2	0.0000e+00	322	0.41887	Conserved hypothetical protein
EG01_04G007000	10	3	1684.7	25471	0.43159	Putative: CAP-Gly domain-containing linker protein 1
EG01_13G009630	10	3	419.16	1280	0.42456	heat shock protein 83-like
EG01_11G013310	10	2	380.81	1276	0.42456	small heat shock protein%2C chloroplastic-like
EG01_07G002040	10	2	363.38	322	0.42445	bidirectional sugar transporter SWEET14-like
EG01_04G018550	10	1	206.55	0	0.41999	serine threonine-protein phosphatase 6 regulatory ankyrin repeat subunit B VIT_01s0010g02480
EG01_12G000950	10	1	206.55	0	0.41999	Conserved hypothetical protein
EG01_06G007590	10	1	53.216	0	0.41336	Conserved hypothetical protein
EG01_06G009030	10	1	53.216	0	0.41336	Doubtful hypothetical protein
EG01_07G001300	10	1	53.216	0	0.41336	Conserved hypothetical protein
EG01_06G001330	10	1	45.779	0	0.41329	17.3 kDa class II heat shock protein-like
EG01_U02G029010	10	1	45.779	0	0.41329	ceramide-1-phosphate transfer protein-like
EG01_01G011140	11	1	0.0000e+00	0	0.38361	14-3-3 protein 7 isoform X1
EG01_04G018610	11	1	0.0000e+00	0	0.40225	Hypothetical protein
EG01_08G010330	11	2	0.0000e+00	10830	0.42265	desiccation-related protein clone PCC6-19-like
EG01_08G021840	11	4	0.0000e+00	1913	0.41292	Conserved hypothetical protein
EG01_12G007250	11	5	0.0000e+00	1599	0.3933	Conserved hypothetical protein
EG01_12G012990	11	1	0.0000e+00	0	0.39299	transcription factor LAF1-like isoform X1
EG01_14G000670	11	4	0.0000e+00	3153	0.40316	abscisic acid 8'-hydroxylase 1-like
EG01_U02G002960	11	4	0.0000e+00	4351	0.41319	polyphenol oxidase%2C chloroplastic-like
EG01_U03G021910	11	2	0.0000e+00	322	0.40232	Conserved hypothetical protein
EG01_15G008100	11	4	1355	11017	0.41827	pentatricopeptide repeat-containing protein At5g39980%2Cchloroplastic-like
EG01_U02G000170	11	2	227.15	3432	0.40813	Conserved hypothetical protein
EG01_02G012090	11	2	219.68	642	0.40756	glucose-1-phosphate adenylyltransferase small subunit%2Cchloroplastic amyloplastic-like agpl1
EG01_16G002370	11	2	217.06	322	0.40753	pentatricopeptide repeat-containing protein At1g74600%2Cchloroplastic
EG01_U02G017700	11	1	195.69	0	0.4075	glycerophosphodiester phosphodiesterase GDPD1%2C chloroplastic-like
EG01_11G007800	11	1	193.98	0	0.40776	growth-regulating factor 10-like
EG01_14G002390	11	1	193.98	0	0.40776	alpha carbonic anhydrase 7-like
EG01_04G006940	11	2	39.739	1902	0.39818	UPF0481 protein At3g47200-like
EG01_U02G034010	11	2	36.789	322	0.39803	non-specific lipid-transfer protein 1-like
EG01_08G007510	11	1	33.167	0	0.39799	Conserved hypothetical protein
EG01_11G004500	11	1	23.993	0	0.39717	inosine-5'-monophosphate dehydrogenase-like
EG01_06G001270	11	2	7.2896	322	0.38841	Putative WRKY transcription factor 51 isoform X2
EG01_05G005750	11	1	6.5718	0	0.38838	histone H2B.11-like
EG01_08G002560	11	1	6.5718	0	0.38838	heat shock factor protein HSF30-like
EG01_U03G010040	11	1	6.5718	0	0.38838	transcription factor TT2-like
EG01_04G001960	12	2	0.0000e+00	322	0.37383	pathogenesis-related protein 1-like
EG01_04G010720	12	3	0.0000e+00	2527	0.37403	Putative Os06g0653700 protein
EG01_06G005730	12	1	0.0000e+00	0	0.36539	vacuolar cation proton exchanger 1a-like isoform X1 RCOM_0643910
EG01_07G001910	12	1	0.0000e+00	0	0.36518	Conserved hypothetical protein
EG01_08G003770	12	1	0.0000e+00	0	0.36518	zingipain-2-like
EG01_13G009300	12	2	0.0000e+00	322	0.36542	Putative LRR receptor-like serine
EG01_U01G016100	12	2	0.0000e+00	322	0.36542	thaumatin-like protein
EG01_U01G024320	12	1	0.0000e+00	0	0.3738	two-component response regulator-like APRR9 isoform X3
EG01_U01G025000	12	2	0.0000e+00	1902	0.37383	L-type lectin-domain containing receptor kinase IV.1-like
EG01_U01G036120	12	1	0.0000e+00	0	0.35686	cytokinin riboside 5'-monophosphate phosphoribohydrolase LOG3-like isoform X2
EG01_U01G036130	12	2	0.0000e+00	642	0.36523	cytokinin riboside 5'-monophosphate phosphoribohydrolase LOG3-like isoform X2
EG01_U02G027370	12	1	0.0000e+00	0	0.36539	cysteine-rich receptor-like protein kinase 10
EG01_U03G016790	12	1	0.0000e+00	0	0.3738	LRR receptor-like serine threonine-protein kinase GSO1%2Cpartial CISIN_1g039642mg
EG01_U03G017210	12	4	0.0000e+00	7325	0.38264	chitinase 2-like
EG01_U03G022860	12	1	0.0000e+00	0	0.37366	zingipain-2-like
EG01_03G006380	12	5	0.00016023	4071	0.37836	glucan endo-1%2C3-beta-glucosidase-like
EG01_15G012720	12	3	0.00011396	2527	0.37821	transmembrane protein 56-B-like
EG01_04G012000	12	1	8.9659e-05	0	0.37799	1-aminocyclopropane-1-carboxylate oxidase 3
EG01_U02G033530	12	5	3.681e-05	1915	0.36974	LRR receptor-like serine, threonine-protein kinase GSO1%2Cpartial
EG01_15G005310	12	1	2.1521e-05	0	0.36958	cinnamoyl-CoA reductase 1-like
EG01_03G004240	12	4	1.8888e-05	1597	0.36952	glutathione S-transferase U8-like
EG01_15G003450	12	1	1.75e-05	0	0.36939	pectinesterase-like
EG01_14G007080	12	1	4.0203e-06	0	0.36117	Putative receptor-like protein kinase At1g67000
EG01_U01G038810	12	1	4.0203e-06	0	0.36117	glycerophosphodiester phosphodiesterase protein kinase domain-containing GDPDL2-like
EG01_01G015470	12	2	2.3158e-06	322	0.36101	transmembrane protein 45A
EG01_08G015020	13	1	0.0000e+00	0	0.36544	Doubtful hypothetical protein
EG01_11G004860	13	1	0.0000e+00	0	0.36544	derlin-1-like
EG01_11G013210	13	3	0.0000e+00	1279	0.36555	chitinase 1-like
EG01_12G008030	13	1	0.0000e+00	0	0.35719	Conserved hypothetical protein
EG01_14G007070	13	5	0.0000e+00	4063	0.374	Rust resistance kinase Lr10 OS%3DTriticum aestivum GN%3DLRK10 PE%3D2 SV%3D1
EG01_15G015540	13	2	0.0000e+00	4912	0.38241	protein NRT1, PTR FAMILY 8.1-like
EG01_U01G005670	13	1	0.0000e+00	0	0.35719	Conserved hypothetical protein
EG01_U02G008230	13	1	0.0000e+00	0	0.37364	premnaspirodiene oxygenase-like
EG01_U03G003510	13	2	0.0000e+00	322	0.36547	glutaredoxin-C1
EG01_U01G025350	13	3	0.00054673	12227	0.3867	cytochrome P450 94B3-like
EG01_U02G031170	13	3	8.7153e-05	4634	0.37819	receptor-like serine threonine-protein kinase SD1-8 VIT_00s0353g00060
EG01_13G003190	13	5	2.8475e-05	2851	0.3698	wall-associated receptor kinase 2-like
EG01_01G016090	13	1	1.6158e-05	0	0.36955	MACPF domain-containing protein At1g14780
EG01_U02G013370	13	1	1.6158e-05	0	0.36955	premnaspirodiene oxygenase-like
EG01_U03G002130	13	1	1.6158e-05	0	0.36955	UDP-glycosyltransferase 74E2-like
EG01_U01G004930	13	3	4.4821e-06	643	0.36135	10-deacetylbaccatin III 10-O-acetyltransferase
EG01_02G007820	13	1	3.5995e-06	0	0.3613	serine threonine-protein kinase At5g01020-like L484_027394
EG01_14G003210	13	1	3.11e-06	0	0.36122	Doubtful hypothetical protein
EG01_04G021410	14	1	0.0000e+00	0	0.37211	Conserved hypothetical protein
EG01_08G016540	14	1	0.0000e+00	0	0.37211	Conserved hypothetical protein
EG01_09G010370	14	1	0.0000e+00	0	0.372	ferredoxin--nitrite reductase%2C chloroplastic
EG01_11G008230	14	3	0.0000e+00	15256	0.39029	Putative Expressed protein
EG01_11G012520	14	2	0.0000e+00	322	0.38107	nitrate reductase [NADH]-like
EG01_12G014230	14	3	0.0000e+00	16834	0.403	Conserved hypothetical protein
EG01_14G004010	14	1	0.0000e+00	0	0.38862	gibberellin 20 oxidase 1-D-like
EG01_U01G014830	14	2	0.0000e+00	642	0.3811	sugar transporter ERD6-like 16
EG01_U02G003880	14	4	0.0000e+00	1597	0.38118	glutaredoxin-C1-like
EG01_U02G004630	14	3	0.0000e+00	643	0.38868	ocs element-binding factor 1-like
EG01_U02G028990	14	3	0.0000e+00	16243	0.3967	7-deoxyloganetin glucosyltransferase-like
EG01_U02G031540	14	2	0.013804	16380	0.39984	pathogenesis-related protein 1-like
EG01_02G003310	14	1	0.011986	0	0.39784	Putative calcium-binding protein CML41
EG01_12G013990	14	4	0.0028404	16007	0.39355	protein LURP-one-related 10-like
EG01_03G001640	14	1	0.0018178	0	0.3917	two-component response regulator-like PRR37 isoform X1
EG01_07G006400	14	4	0.00062097	3468	0.38577	amino acid permease 3-like
EG01_04G027380	14	1	0.00034826	0	0.38388	gibberellin 20 oxidase 2-like
EG01_15G011150	14	1	0.00034826	0	0.38388	annexin-like protein RJ4
EG01_08G020200	14	3	0.00011189	643	0.37662	LOB domain-containing protein 38-like
EG01_04G019190	14	1	8.9854e-05	0	0.37656	LOW QUALITY PROTEIN: Putative clathrin assembly protein At1g33340
EG01_U02G012520	14	1	8.9854e-05	0	0.37656	wall-associated receptor kinase 3-like
EG01_U03G001110	14	2	7.6136e-05	322	0.37651	Doubtful hypothetical protein
EG01_U03G003040	14	1	6.782e-05	0	0.37645	chloride channel protein CLC-b-like
EG01_14G006820	15	2	0.0000e+00	7	0.073245	Conserved hypothetical protein
EG01_14G010260	15	2	4.6171e-13	7	0.073245	aquaporin PIP2-4-like
EG01_15G003080	15	1	3.269e-13	0	0.073243	serine threonine-protein phosphatase PP1-like pco089222
EG01_05G002910	15	1	2.7362e-13	0	0.073241	chaperone protein dnaJ 11%2C chloroplastic-like
EG01_03G002520	15	3	2.258e-13	17	0.073247	mitogen-activated protein kinase kinase kinase 2-like
EG01_02G005230	15	4	2.0389e-13	21	0.073248	chaperone protein dnaJ 8%2C chloroplastic-like
EG01_03G008320	15	1	1.9645e-13	0	0.073244	exocyst complex component EXO70B1-like
EG01_U02G006260	15	1	1.9645e-13	0	0.073244	Conserved hypothetical protein
EG01_07G000710	15	1	1.8713e-13	0	0.073241	light-regulated protein
EG01_02G006820	16	3	0.0000e+00	643	0.39308	anthranilate O-methyltransferase 1-like
EG01_13G002180	16	1	0.0000e+00	0	0.37456	pentatricopeptide repeat-containing protein At1g06145-like
EG01_13G007760	16	2	0.0000e+00	4030	0.40284	ubiquitin carboxyl-terminal hydrolase 21-like isoform X2
EG01_U02G004120	16	2	0.0000e+00	960	0.38376	serine threonine-protein kinase SAPK3-like RCOM_0855720
EG01_U03G007270	16	4	0.0000e+00	2537	0.39327	mannose glucose-specific lectin-like isoform X1 crll
EG01_U03G018310	16	1	0.0000e+00	0	0.37456	pentatricopeptide repeat-containing protein At1g06145-like
EG01_U03G020790	16	1	0.0000e+00	0	0.38358	Conserved hypothetical protein
EG01_02G013120	16	3	27.135	3759	0.39806	WRKY transcription factor 79
EG01_04G005630	16	2	4.4166	1276	0.38847	WRKY transcription factor 79
EG01_04G001470	16	2	4.3492	322	0.38838	Albumin-2 OS%3DPisum sativum PE%3D2 SV%3D1
EG01_04G001490	16	1	3.921	0	0.38835	Albumin-2 OS%3DPisum sativum PE%3D2 SV%3D1
EG01_02G006800	16	1	3.327	0	0.38817	anthranilate O-methyltransferase 1-like
EG01_06G004390	16	1	3.327	0	0.38817	BURP domain-containing protein 3-like
EG01_04G014880	16	3	0.61719	643	0.37913	pentatricopeptide repeat-containing protein At4g21065-like
EG01_10G004590	17	2	0.0000e+00	17710	0.43048	patatin-like protein 3
EG01_11G000210	17	2	0.0000e+00	1276	0.42805	peroxygenase-like
EG01_15G011160	17	2	0.0000e+00	23326	0.43193	two-component response regulator ARR8-like
EG01_02G008000	17	1	0.0000e+00	0	0.4279	transcription factor TT2-like
EG01_02G008010	17	1	0.0000e+00	0	0.41667	transcription factor TT2-like
EG01_06G001820	17	1	0.0000e+00	0	0.4279	Doubtful hypothetical protein
EG01_06G002880	17	1	0.0000e+00	0	0.4279	heat stress transcription factor C-2b-like
EG01_08G004550	17	1	0.0000e+00	0	0.4279	early nodulin-like protein 3
EG01_10G010530	17	1	0.0000e+00	0	0.4279	zinc finger protein CONSTANS-LIKE 1-like
EG01_U02G016660	17	1	0.0000e+00	0	0.41667	Doubtful hypothetical protein
EG01_U02G023430	17	1	0.0000e+00	0	0.41667	Conserved hypothetical protein
EG01_12G002380	17	9	10000	34867	0.43388	zinc finger protein ZAT11
EG01_U02G007590	17	4	1624.4	963	0.42233	serine carboxypeptidase-like 12 isoform X2
EG01_03G005920	18	1	0.0000e+00	0	0.39949	glutaredoxin-C1-like
EG01_03G006880	18	2	0.0000e+00	21660	0.41391	Conserved hypothetical protein
EG01_08G009110	18	1	0.0000e+00	0	0.41068	GATA transcription factor 23-like
EG01_15G000960	18	2	0.0000e+00	22050	0.41841	BI1-like protein
EG01_15G002940	18	1	0.0000e+00	0	0.40624	serine threonine-protein kinase At5g01020-like BVRB_001370
EG01_16G003060	18	5	0.0000e+00	1915	0.39968	L-ascorbate oxidase-like
EG01_U01G019690	18	5	0.0000e+00	22974	0.4093	thaumatin-like protein 1b
EG01_U02G001700	18	1	0.0000e+00	0	0.38968	WAT1-related protein At5g07050-like
EG01_U02G016790	18	1	0.0000e+00	0	0.38968	Conserved hypothetical protein
EG01_04G004890	18	3	2.7743	22018	0.41618	VQ motif-containing protein
EG01_U01G036500	18	3	0.44469	21619	0.41162	Putative serine threonine-protein kinase WNK11 GLYMA_18G081500
EG01_08G000790	18	4	0.14411	6741	0.40469	Putative strigolactone esterase D14 homolog
EG01_11G013740	18	2	0.095941	16962	0.40614	polyamine transporter RMV1
EG01_10G011310	18	1	0.083955	0	0.40398	histidine-containing phosphotransfer protein 4-like
EG01_13G008390	18	1	0.083955	0	0.40398	E3 ubiquitin-protein ligase RHA1B-like
EG01_13G009640	18	2	0.026921	322	0.39463	heat shock protein 83-like
EG01_U03G003520	18	2	0.026921	322	0.39463	Doubtful hypothetical protein
EG01_U01G005700	18	1	0.024271	0	0.3946	Conserved hypothetical protein
EG01_U02G022850	18	1	0.024271	0	0.3946	heat shock cognate 70 kDa protein 2-like
EG01_04G004340	19	1	0.0000e+00	0	0.071876	glutamate receptor 2.8-like
EG01_07G000920	19	1	0.0000e+00	0	0.071876	protein TIFY 9
EG01_04G009370	20	1	0.0000e+00	0	0.40873	transcription factor bHLH35-like isoform X1
EG01_06G005040	20	1	0.0000e+00	0	0.41298	Bowman-Birk type trypsin inhibitor-like
EG01_10G005180	20	2	0.0000e+00	322	0.42412	NAC domain-containing protein 21 22-like glysoja_011392
EG01_11G002490	20	3	0.0000e+00	962	0.41974	Cinnamyl alcohol dehydrogenase 3
EG01_11G006630	20	2	0.0000e+00	22176	0.42768	homeobox-leucine zipper protein HOX6-like
EG01_12G002500	20	1	0.0000e+00	0	0.42409	Conserved hypothetical protein
EG01_12G006000	20	4	0.0000e+00	1281	0.42423	NAC transcription factor 29-like
EG01_08G000410	20	5	2243.5	24037	0.42996	Plant F18B13-26 protein MTR_4g011060
EG01_07G006070	20	2	353.14	322	0.41855	Coiled-coil domain-containing protein 18%2C Putative isoform 2 (Fragment)
EG01_12G010930	20	3	332.65	22426	0.42539	ethylene-responsive transcription factor RAP2-3-like
EG01_14G002750	20	1	318.37	0	0.41852	Putative protein phosphatase 2C 75 isoform X1
EG01_U03G013330	20	1	318.37	0	0.41852	glucose-1-phosphate adenylyltransferase large subunit 1-like
EG01_08G007490	20	1	245.03	0	0.41841	F-box kelch-repeat protein At3g06240-like MIMGU_mgv1a027018mg
EG01_12G005280	20	2	45.854	322	0.41418	Putative WRKY transcription factor 70
EG01_U02G017270	20	1	41.339	0	0.41415	cinnamoyl-CoA reductase 1-like
EG01_04G011000	21	1	0.0000e+00	0	0.072068	alpha%2Calpha-trehalose-phosphate synthase [UDP-forming]6-like
EG01_10G000710	21	2	0.0000e+00	1	0.072069	protein SULFUR DEFICIENCY-INDUCED 1-like
EG01_13G008880	21	1	0.0000e+00	0	0.072068	Doubtful hypothetical protein
EG01_08G005170	22	1	0.0000e+00	0	0.071876	kinesin-13A-like isoform X1
EG01_12G014380	22	1	0.0000e+00	0	0.071876	protein trichome birefringence-like 33
EG01_08G017690	23	1	0.0000e+00	0	0.071876	protein PHLOEM PROTEIN 2-LIKE A1-like
EG01_08G017700	23	1	0.0000e+00	0	0.071876	Phloem protein 2
EG01_12G001740	24	1	0.0000e+00	0	0.071876	photosystem II protein K (chloroplast)
EG01_U01G009080	24	1	0.0000e+00	0	0.071876	cytochrome b6 f complex subunit V (chloroplast) petG
EG01_14G004990	25	1	0.0000e+00	0	0.071876	Doubtful hypothetical protein
EG01_U03G016110	25	1	0.0000e+00	0	0.071876	pathogenesis-related protein PR-1 type-like
EG01_15G007800	26	1	0.0000e+00	0	0.071876	protein PHLOEM PROTEIN 2-LIKE A1
EG01_U01G011860	26	1	0.0000e+00	0	0.071876	UPF0481 protein At3g47200-like%2C partial
EG01_U01G006920	27	1	0.0000e+00	0	0.071876	mannose glucose-specific lectin-like isoform X2 POPTR_0017s00600g
EG01_U03G023420	27	1	0.0000e+00	0	0.071876	mannose, glucose-specific lectin-like isoform X1
EG01_U01G022580	28	1	0.0000e+00	0	0.072068	LRR receptor-like serine threonine-protein kinase GSO1 VIT_00s0397g00020
EG01_U02G000360	28	2	0.0000e+00	1	0.072069	glutathione S-transferase U18-like
EG01_U03G015460	28	1	0.0000e+00	0	0.072068	sphinganine C(4)-monooxygenase 2-like
