# Supplementary material for: Integrative Analysis of Transcriptomic Profiles and Physiological Responses Provide New Insights into Drought Stress Tolerance in Oil Palm (Elaeis guineensis Jacq.)
Source: Int J Mol Sci. 2024 Aug 12;25(16):8761. doi: 10.3390/ijms25168761 (PMC11354634; doi:10.3390/ijms25168761)
Supplement: Supplementary file 1 [file ijms-25-08761-s001.zip › Table S4.xlsx]

## Sheet: DS_Genes_validated_RT-qPCR
	Anotation	5´→3´	Sequence	Tm	Expected size (pb)	% Efficiency
	WRKY transcription factor 51	F	TTATGTGAAGACCGACCCATC	59.4	140	92.3
		R	CAGGACAGGAAGGAGCAAAG	60.5
	NAC transcription factor NAM-B2-like_ NAM-B2	F	CGTCCTCTCACTTCCCCATAC	63.3	127	98.5
		R	CGCTGCTGGTGTTGTTGTT	57.3
	beta-xylosidase alpha-L-arabinofuranosidase 2-like OsI_08964_ BXL1	F	CTTCAAACCCATCCACCAAG	58.4	128	101.6
		R	AGGGGCACTATCACCCAGTT	60.5
	Leucine-rich repeat receptor-like serine_ At1g17230	F	CATCATCACAAGCACAAGCA	56.4	121	91.6
		R	TCTCCAAGAATGCGAGGTGT	58.4
	Calcium-binding protein CML42	F	TCGGAGAAGGGGTGTCCT	58.4	99	111.9
		R	TAAACTTGAGAAACTCGCTGAAA	57.5
	ser/threo-protein phosphatase 6 regulatory ankyrin repeat subunit B	F	TGTCCATCATCCTCCACCTT	58.4	189	100
		R	GGCTGTCCTTCCATCATTGT	58.4
	Pectinesterase-like	F	ACGGCAACGGGACTTACA	56.1	121	96.5
		R	CGGCTGACCTTGATGTTCTC	60.5
	Pentatricopeptide repeat-containing protein_ At5g39980	F	TTGGACCTGATGAAGGGTTT	56.4	110	93.8
		R	CCCTCTGCGAAAATGAAGAA	56.4
	Multiple C2 and transmembrane domain-containing protein 2-like	F	GGATACAGACGGTGGTAGGG	62.5	105	92.9
		R	GGCAGAACATCACAAACAGG	58.4
	Non-specific lipid-transfer protein 2-like	F	GTCCTCTGCTTGCTGTGCTA	60.5	112	92.8
		R	AACCACTTTCTGGCTGTTGG	58.4
	Transcription factor bHLH35-like isoform X1	F	AGCGATGTCTCAGTGCTTCTC	61.3	94	97.8
		R	CTTCCTCCTGTTCCTCTCCA	60.5
	Mitogen-activated protein kinase kinase kinase 2-like	F	GGCTCCTCTGCTACGGTCT	61.7	112	90.6
		R	GGATTCTTTGCTCCCTCTGAA	59.4
	Bidirectional sugar transporter SWEET14-like	F	AACGTGGTGCTATTCGGGTT	61.1	93	96.3
		R	ACTCACACAGACCCATCCAAG	62.4
	Galactinol synthase 1-like_ GOLS1	F	TGCGGTGATGGATTGCTTCT	61.2	142	103.1
		R	ACCAGCGTTGAAGTACAGGG	62.1
	Xyloglucan endotransglucosylase/hydrolase protein 22-like XTH22	F	TCCTCTGCTTCCCCTCTACC	65.2	120	91.2
		R	CGCCCCAAGTGATCTGGAAA	63.6
	Glyceraldehyde-3-phosphate dehydrogenase GAPDH	F	CAACCAACTGTCTTGCTCCTT	59.4	138	104.9
		R	CTCCTCGCCAATCTTTCATT	56.4
	Elongation factor 1-alpha_EF1-a1	F	CCTTCTTGCTTTCACCCTTG	58.4	143	107.6
		R	GGTTGTAGCCGACCTTCTTG	60.5
